# Supplementary material for: Slab melting boosts the mantle wedge contribution to Li-rich magmas
Source: Sci Rep. 2024 Jul 2;14:15168. doi: 10.1038/s41598-024-66174-y (PMC11219803; doi:10.1038/s41598-024-66174-y)
Supplement: Supplementary file 2 — Supplementary Table 1. [file 41598_2024_66174_MOESM2_ESM.xlsx]

## Sheet: whole-rock
Supplementary Table 1: major element compositions and modal proportions of Coyhaique peridotite xenoliths
wt.%	SiO2	TiO2	Al2O3	FeO*	MnO	MgO	CaO	Na2O	K2O	P2O5	Total	LOI%	Ni [ppm]	Cr [ppm]
CY4	44.2246	0.10546	3.19006	8.49281	0.137519	40.6554	2.91517	0.251103	0.0147963	0.0130556	100	0.451081	2056.17	2556.25
CY6	44.0784	0.0900226	2.72842	9.27016	0.144787	41.0957	2.38784	0.172676	0.0190738	0.0130049	100	0.700495	2186.37	2421.59
CY10	45.1602	0.129217	3.58275	8.17627	0.138262	39.6429	2.88929	0.256136	0.012491	0.012491	100	0.939816	1997.34	2556.6
CY11	44.121	0.126058	3.6716	8.2354	0.133069	40.3163	3.09916	0.24861	0.0350567	0.0137305	100	0.803571	1965.08	2569.37
modes%	ol	opx	cpx	sp
CY4	66.8013	17.7313	13.5147	1.93839
CY6	68.5399	19.3597	10.298	1.80003
CY10	58.866	25.7881	13.0626	2.28096
CY11	64.602	17.75	14.6655	2.98011
