# Supplementary material for: Slab melting boosts the mantle wedge contribution to Li-rich magmas
Source: Sci Rep. 2024 Jul 2;14:15168. doi: 10.1038/s41598-024-66174-y (PMC11219803; doi:10.1038/s41598-024-66174-y)
Supplement: Supplementary file 3 — Supplementary Table 2. [file 41598_2024_66174_MOESM3_ESM.xlsx]

## Sheet: olivine
Supplementary Table 2: major element compositions of minerals in Coyhaique peridotite xenoliths
Comment	SiO2	Al2O3	TiO2	Cr2O3	MgO	Na2O	MnO	FeO	NiO	CaO	K2O	Total	Si4+	Al3+	Ti4+	Cr3+	Mg2+	Na+	Mn2+	Fe2+	Ni2+	Ca2+	K+	Mg#	Fe#
CY4-C1-ol	40.98	0.0239	0.0027	0.0739	49	0.0488	0.1559	9.95	0.3372	0.0869	0.0073	100.666	0.999254	0.000686802	4.95263e-05	0.0014246	1.78106	0.00230696	0.00321962	0.202893	0.00661367	0.00227021	0.000227057	89.7733	0.102267
CY4-C1-ol	40.91	0.0054	0	0	48.15	0	0.1434	9.81	0.3265	0.0989	0.0207	99.465	1.01086	0.000157248	0	0	1.77352	0	0.00300099	0.202707	0.00648927	0.00261818	0.00065244	89.7427	0.102573
CY4-C2-ol-inc	41.26	0.0377	0.0179	0.0462	48.89	0.0032	0.1865	10.14	0.3511	0.0905	0	101.023	1.00425	0.0010814	0.000327744	0.000888998	1.77383	0.000151001	0.00384457	0.206391	0.00687379	0.00235996	0	89.5774	0.104226
CY4-C5-ol	39.85	0.0215	0.0031	0.0839	48.58	0.0438	0.1218	9.88	0.339	0.0793	0.0131	99.0155	0.986511	0.000627252	5.77302e-05	0.00164203	1.7927	0.00210215	0.00255373	0.204536	0.00675032	0.00210324	0.00041367	89.7591	0.102409
CY4-C5-ol	39.98	0.009	0.0182	0.1223	48.29	0.067	0.1018	9.88	0.2618	0.1103	0	98.8404	0.992126	0.000263207	0.000339753	0.00239936	1.78632	0.00322341	0.00213957	0.205032	0.00522571	0.00293253	0	89.7039	0.102961
CY4-q1-ol	41.1	0.022	0.0163	0.0407	48.62	0.0478	0.1402	10.1	0.3307	0.0894	0.009	100.516	1.00508	0.000634032	0.000299857	0.00078686	1.77236	0.00226622	0.00290376	0.206547	0.00650495	0.00234228	0.000280744	89.5625	0.104375
CY4-q2-ol	41.23	0.0585	0	0.1583	49.11	0	0.0998	10.09	0.3966	0.0773	0	101.22	1.0011	0.00167398	0	0.00303871	1.7775	0	0.00205234	0.204877	0.00774581	0.00201087	0	89.6651	0.103349
CY4-q3-ol	40.89	0.0206	0.0118	0	48.56	0.0283	0.1646	10.19	0.3797	0.0561	0.0001	100.301	1.00228	0.000595072	0.000217582	0	1.77431	0.00134485	0.00341709	0.208875	0.00748625	0.00147325	3.12667e-06	89.4677	0.105323
CY4-q5-ol	41.23	0.0182	0.0407	0.0282	48.88	0	0.1208	9.92	0.3471	0.1011	0	100.686	1.00599	0.000523339	0.00074704	0.000543971	1.77783	0	0.00249634	0.20241	0.0068122	0.00264286	0	89.7785	0.102215
CY4-q6-ol	41.31	0.0199	0.0082	0.099	48.67	0.0263	0.0915	10.35	0.3198	0.0772	0.0051	100.977	1.00676	0.000571548	0.000150332	0.00190743	1.7681	0.00124263	0.00188862	0.210935	0.00626901	0.00201571	0.000158543	89.3415	0.106585
CY4-q7-ol	41	0.0218	0.012	0	48.37	0.0023	0.1866	10.19	0.3461	0.095	0	100.224	1.00653	0.00063071	0.000221612	0	1.7701	0.000109468	0.0038798	0.209198	0.00683433	0.00249867	0	89.4307	0.105693
CY6-c2-ol	40.42	0	0.0861	0	48.57	0.0183	0.1616	10.46	0.3812	0.0744	0.0004	100.172	0.99237	0	0.00159019	0	1.77755	0.000871052	0.00336026	0.214757	0.00752803	0.00195701	1.2527e-05	89.2207	0.107793
CY6-c3-ol	40.7	0.0175	0	0.0181	48.23	0.0145	0.1616	10.77	0.3906	0.1281	0	100.43	0.998755	0.000506096	0	0.000351146	1.76425	0.000689841	0.00335862	0.221014	0.00770989	0.00336787	0	88.8673	0.111327
CY6-c4-ol	40.6	0	0	0.0378	48.51	0.0188	0.1248	10.39	0.4155	0.1779	0	100.275	0.995934	0	0	0.000733063	1.77384	0.000894084	0.00259283	0.213137	0.00819835	0.00467544	0	89.2733	0.107267
CY6-c5-ol	41.05	0.0084	0.0159	0.0407	48.64	0	0.1609	10.73	0.3832	0.1412	0.0117	101.182	0.999649	0.00024107	0.000291272	0.000783562	1.76565	0	0.00331852	0.218511	0.00750604	0.00368393	0.000363437	88.9872	0.110128
CY6-c6-ol	40.78	0.0346	0.0289	0	48.57	0.0025	0.1146	10.6	0.2988	0.1268	0	100.556	0.997992	0.000997898	0.000532042	0	1.77184	0.000118614	0.0023753	0.216933	0.00588182	0.00332461	0	89.0921	0.109079
CY6-c6-ol	40.98	0.0483	0	0.0244	48.86	0.0916	0.1062	10.57	0.3579	0.198	0.0004	101.237	0.99549	0.00138275	0	0.000468597	1.76928	0.00431396	0.00218496	0.214723	0.00699323	0.00515314	1.23946e-05	89.1773	0.108227
CY6-c7-ol	40.25	0.0286	0.0403	0.0507	48.05	0.0337	0.1214	10.2	0.3496	0.1639	0	99.2883	0.996823	0.000834734	0.000750801	0.00099267	1.77387	0.00161807	0.00254639	0.211247	0.00696425	0.00434884	0	89.3585	0.106415
CY6-q1-ol	40.37	0.0464	0.0171	0.0538	48.06	0	0.1264	10.2	0.3918	0.1717	0.0016	99.4389	0.998771	0.00135287	0.000318252	0.00105229	1.77243	0	0.00264855	0.211031	0.00779691	0.00455113	5.04936e-05	89.3604	0.106396
CY6-q1-ol	40.52	0.0323	0.0666	0	47.69	0.0067	0.1431	10.23	0.2897	0.1787	0	99.1572	1.0062	0.000945251	0.0012441	0	1.7653	0.000322556	0.0030096	0.212437	0.00578647	0.00475424	0	89.2586	0.107414
CY6-q10-ol	40.89	0.0314	0	0.0966	47.98	0.0287	0.0809	10.24	0.3885	0.1669	0	99.9031	1.00794	0.000912172	0	0.00188252	1.76301	0.00137156	0.00168896	0.211085	0.00770299	0.00440774	0	89.3073	0.106927
CY10-c1-ol	41.13	0	0	0.0569	48.85	0	0.1584	9.88	0.3287	0.0362	0	100.44	1.00568	0	0	0.00109991	1.78051	0	0.00328028	0.202021	0.00646476	0.000948313	0	89.8099	0.101901
CY10-c4-ol	40.96	0.0098	0	0.0074	49.15	0	0.143	10.16	0.4302	0.0657	0.002	100.928	0.996759	0.000281052	0	0.000142366	1.78292	0	0.00294728	0.206758	0.00842077	0.00171292	6.20825e-05	89.6084	0.103916
CY10-c5-ol	40.88	0	0.0175	0.0637	48.97	0	0.1786	10.12	0.3974	0.0894	0.0004	100.717	0.997308	0	0.000321162	0.00122858	1.78084	0	0.00369024	0.206461	0.00779825	0.00233667	1.24476e-05	89.611	0.10389
CY10-c5b-ol	41.16	0.0373	0.0049	0.0243	48.55	0.0453	0.1192	9.82	0.3413	0.1125	0.0033	100.218	1.00884	0.00107742	9.03462e-05	0.000470866	1.77383	0.00215258	0.00247444	0.201278	0.00672873	0.0029542	0.000103174	89.8093	0.101907
CY10-c6-ol	41.23	0.0057	0	0	49.24	0	0.0776	10.14	0.3896	0.0602	0.0072	101.15	1.00098	0.000163086	0	0	1.782	0	0.00159561	0.205868	0.0076082	0.00156585	0.000222973	89.6438	0.103562
CY10-c7-ol	40.99	0	0.0371	0	48.63	0.0406	0.1757	10.03	0.2612	0.0838	0.0071	100.255	1.00439	0	0.000683858	0	1.77626	0.00192871	0.00364628	0.205525	0.00514812	0.00219994	0.000221917	89.6293	0.103707
CY10-c7-ol	41.24	0.0175	0	0.0552	48.37	0.0697	0.121	10.17	0.3586	0.0942	0	100.496	1.00964	0.000504911	0	0.00106839	1.76523	0.00330823	0.00250892	0.208213	0.00706169	0.00247081	0	89.4492	0.105508
CY10-c9-ol	40.95	0.0489	0.0408	0.0241	48.99	0	0.1329	9.74	0.4404	0.1346	0.0105	100.512	0.999966	0.00140725	0.000749479	0.000465257	1.78327	0	0.0027486	0.198898	0.00865027	0.00352143	0.000327062	89.9656	0.100344
CY10-c10-ol	40.93	0.014	0	0	48.59	0	0.1233	9.92	0.4082	0.0794	0.0143	100.079	1.00475	0.000405019	0	0	1.77804	0	0.00256351	0.203642	0.00806012	0.00208824	0.000447778	89.7238	0.102762
CY11-c2-ol	41.43	0.0107	0.0804	0.0632	48.85	0	0.117	10.24	0.312	0.1051	0.0138	101.222	1.00709	0.000306526	0.0014702	0.00121455	1.77009	0	0.00240876	0.208158	0.0061004	0.00273714	0.000427899	89.4777	0.105223
CY11-c3-ol	41.05	0.0239	0	0.0096	49.02	0.016	0.1274	9.93	0.271	0.0968	0.0081	100.553	1.00177	0.000687356	0	0.000185212	1.78322	0.00075699	0.00263316	0.202648	0.00531954	0.00253088	0.000252144	89.7955	0.102045
CY11-c6-ol	41.36	0.0106	0.0775	0.0861	49.23	0.013	0.112	10	0.3654	0.0679	0.0062	101.329	1.00274	0.000302861	0.00141344	0.00165027	1.77916	0.000611036	0.00229975	0.202743	0.00712569	0.00176368	0.000191738	89.7703	0.102297
CY11-c10-ol	40.99	0.019	0.0394	0.0292	48.95	0.0354	0.1511	10.19	0.3594	0.0696	0.0028	100.836	0.998798	0.000545611	0.000722211	0.000562506	1.77799	0.00167232	0.00311831	0.207641	0.00704416	0.00181698	8.70295e-05	89.5428	0.104572
CY11-q9-ol	41.13	0.0042	0	0.0088	48.84	0.0317	0.131	9.83	0.3372	0.1106	0	100.423	1.00539	0.000120992	0	0.000170061	1.77963	0.00150229	0.00271208	0.200942	0.00663004	0.00289651	0	89.8544	0.101456
CY11-q10-ol	41.26	0.0242	0.0148	0.0428	49.32	0.0141	0.1238	9.66	0.3073	0.135	0.002	100.904	1.00261	0.000693026	0.000270541	0.000822229	1.78651	0.000664262	0.00254788	0.1963	0.00600645	0.00351463	6.1993e-05	90.0999	0.0990012
CY11-q12-ol	41.04	0.025	0.0243	0.0691	49.19	0	0.1291	10.05	0.3415	0.0892	0.0134	100.972	0.997983	0.00071645	0.000444519	0.00132843	1.78308	0	0.00265887	0.204372	0.00667971	0.00232393	0.000415652	89.7169	0.102831
CY11-q12-ol	41.31	0.0368	0.0227	0.0156	49.29	0.0087	0.1417	9.89	0.3875	0.0851	0	101.188	1.00212	0.00105207	0.000414247	0.000299182	1.78239	0.000409167	0.00291132	0.200632	0.00756116	0.00221176	0	89.8825	0.101175
CY11-q13-ol	41.15	0.0158	0.0514	0	49.36	0.0269	0.1529	9.93	0.3715	0.0797	0.0029	101.141	0.998305	0.000451732	0.000938046	0	1.78503	0.00126521	0.00314163	0.201457	0.00724942	0.00207154	8.97429e-05	89.8586	0.101414

## Sheet: orthopyroxene
Supplementary Table 2: major element compositions of minerals in Coyhaique peridotite xenoliths
Comment	SiO2	Al2O3	TiO2	Cr2O3	MgO	Na2O	MnO	FeO*	FeO	Fe2O3	NiO	CaO	K2O	Total	Si4+	Al3+	Ti4+	Cr3+	Mg2+	Na+	Mn2+	Fe2+	Fe3+	Ni2+	Ca2+	K+	Mg#
CY4-C2-opx	55.31	5.03	0.1274	0.4074	32.19	0.2001	0.1625	6.54	6.47501	0.0722265	0.0962	0.9409	0.0031	101.007	1.89512	0.203109	0.00328375	0.0110357	1.64411	0.0132922	0.00471563	0.185529	0.00186224	0.0026513	0.0345396	0.000135489	89.8598
CY4-C2-opx	55.21	5.16	0.1739	0.4149	32.12	0.1634	0.1528	6.62	6.60882	0.0124235	0.1322	0.969	0.0105	101.127	1.89119	0.208304	0.00448111	0.0112358	1.6401	0.0108514	0.00443298	0.189313	0.000320235	0.00364251	0.0355618	0.000458792	89.6517
CY4-C5-opx	53.26	5.24	0.0621	0.5137	32.02	0.1726	0.1465	6.31	4.37765	2.14742	0.1083	0.9657	0	98.7989	1.85224	0.214762	0.00162464	0.0141238	1.65995	0.0116373	0.00431508	0.127314	0.056198	0.00302954	0.0359816	0	92.8766
CY4-q1-opx	54.61	5.33	0.1387	0.485	31.8	0.1031	0.108	6.42	6.42	0	0.0869	0.9806	0.001	100.063	1.892	0.217624	0.00361488	0.0132842	1.6423	0.00692506	0.00316904	0.186004	0	0.0024217	0.0363984	4.41935e-05	89.8264
CY4-q2-opx	54.92	5.17	0.0982	0.3768	32.19	0.153	0.1342	6.48	6.15586	0.360217	0.0994	1.0033	0	100.625	1.88658	0.209298	0.00253761	0.010233	1.64833	0.0101895	0.00390438	0.176837	0.00931145	0.00274652	0.0369248	0	90.3112
CY4-q3-opx	54.81	5.21	0.0985	0.485	32.05	0.161	0.1281	6.37	6.30015	0.0776285	0.067	0.9832	0	100.363	1.88907	0.211619	0.00255383	0.0132152	1.64662	0.0107579	0.00373931	0.181584	0.00201334	0.00185743	0.0363054	0	90.0676
CY4-q4-opx	54.83	5.1	0.0621	0.3713	32.09	0.1281	0.138	6.39	6.37788	0.0134673	0.1291	0.9246	0	100.163	1.89359	0.207571	0.00161334	0.0101376	1.65202	0.00857694	0.00403646	0.184197	0.000349989	0.00358628	0.0342108	0	89.9686
CY4-q4-opx	54.78	5.26	0.1275	0.4765	32.48	0.1542	0.1727	6.37	5.53744	0.92522	0.0772	0.9543	0	100.852	1.8735	0.212006	0.00328028	0.0128837	1.65587	0.0102243	0.00500242	0.158373	0.0238115	0.00212374	0.0349671	0	91.2706
CY4-q5-opx	54.93	5.23	0.086	0.5187	32.39	0.1733	0.1833	6.4	5.66694	0.814653	0.1163	0.9765	0.0025	101.007	1.87728	0.210645	0.00221099	0.0140146	1.65009	0.0114824	0.00530563	0.16196	0.0209508	0.00319706	0.0357548	0.000108986	91.0621
CY4-q6-opx	54.44	5.21	0.124	0.4699	31.88	0.1599	0.1303	6.39	6.18286	0.230194	0.1249	0.9226	0.0084	99.86	1.88556	0.212662	0.00323081	0.0128669	1.64595	0.0107371	0.00382227	0.179082	0.00599962	0.00347965	0.0342356	0.000371116	90.1875
CY4-q7-opx	54.9	5.17	0.1658	0.5252	32.25	0.1262	0.1369	6.57	6.26629	0.337508	0.1224	0.9081	0.0134	100.888	1.88281	0.208955	0.00427746	0.0142398	1.6487	0.0083909	0.00397641	0.179715	0.00871015	0.00337649	0.0333664	0.000586202	90.171
CY6-c1-opx	55.4	4.74	0.0908	0.3352	32.34	0.1084	0.1594	6.66	6.66	0	0.1197	0.809	0.0006	100.763	1.90462	0.192047	0.00234829	0.00911061	1.65736	0.0072251	0.00464132	0.191475	0	0.00331012	0.0297982	2.63123e-05	89.6435
CY6-c1-opx	54.7	4.56	0.1115	0.5284	32.51	0.1166	0.1613	6.82	5.76112	1.17673	0.0592	0.799	0.0049	100.371	1.8812	0.184818	0.00288464	0.0143667	1.66664	0.00777433	0.00469826	0.165689	0.0304532	0.00163765	0.02944	0.000214958	90.9575
CY6-c1-opx	54.09	4.56	0.077	0.4654	31.64	0.1178	0.1703	6.8	6.50238	0.330747	0.0812	0.7979	0.0097	98.8093	1.89575	0.188347	0.00203013	0.0128954	1.65302	0.00800434	0.00505515	0.190579	0.00872305	0.00228914	0.0299609	0.000433656	89.6626
CY6-c2-opx	54.18	4.6	0.1396	0.4733	31.55	0.0587	0.1944	6.54	6.54	0	0.1034	0.828	0.1214	98.7889	1.90196	0.190305	0.00368652	0.0131354	1.65097	0.00399501	0.00577982	0.191991	0	0.00291968	0.0311412	0.00543614	89.5825
CY6-c3-opx	54.44	4.78	0.1215	0.4152	32.45	0.1596	0.1548	6.92	5.36007	1.73355	0.0834	0.8024	0.0002	100.327	1.8699	0.19349	0.00313938	0.0112746	1.66147	0.0106279	0.00450324	0.153961	0.0448068	0.00230418	0.0295279	8.76272e-06	91.5193
CY6-c3-opx	54.64	4.81	0.1332	0.4983	32.16	0.1437	0.182	6.66	6.23237	0.475225	0.062	0.7725	0	100.062	1.88835	0.195906	0.00346293	0.0136147	1.65678	0.00962819	0.00532718	0.180121	0.0123589	0.00172351	0.028603	0	90.1943
CY6-c4-opx	54.67	4.57	0.0807	0.4374	32.05	0.1035	0.1421	6.69	6.45385	0.262429	0.1009	0.8833	0.0035	99.7315	1.89742	0.186922	0.00210696	0.0120016	1.65814	0.0069642	0.00417699	0.187315	0.00685384	0.00281681	0.0328447	0.00015495	89.8499
CY6-c5-opx	55.25	4.65	0.0672	0.3573	32.44	0.1148	0.0897	6.51	6.49473	0.0169728	0.1216	0.8204	0.0057	100.427	1.9027	0.188721	0.0017409	0.00972782	1.66531	0.00766471	0.00261628	0.187042	0.000439845	0.00336839	0.0302695	0.000250393	89.9025
CY6-c6-opx	54.83	4.67	0.1446	0.3753	32.35	0.1136	0.1286	6.77	6.17786	0.658046	0.1329	0.8261	0.0033	100.344	1.88884	0.189593	0.00374725	0.0102211	1.66122	0.007587	0.00375207	0.177973	0.0170585	0.00368258	0.0304895	0.00014501	90.3233
CY6-q9-opx	54.7	4.84	0.1782	0.5282	32.17	0.0965	0.1477	7.06	6.47631	0.648653	0.0903	0.8058	0.0112	100.628	1.88232	0.196283	0.00461299	0.0143698	1.6502	0.00643799	0.00430469	0.186369	0.0167968	0.00249946	0.0297082	0.000491625	89.8523
CY10-c4-opx	55.02	4.78	0.1637	0.4879	32.78	0.1307	0.1409	6.45	5.57491	0.972489	0.1524	0.802	0.0037	100.911	1.88065	0.192551	0.00420924	0.0131845	1.67022	0.00866122	0.00407899	0.159355	0.0250138	0.00419009	0.02937	0.000161324	91.2901
CY10-c6-opx	54.79	5.24	0.1035	0.3754	32.43	0.0954	0.1105	6.48	6.14262	0.374925	0.1143	0.7781	0	100.517	1.88283	0.212213	0.00267558	0.0101988	1.66125	0.00635586	0.00321608	0.176524	0.00969533	0.00315942	0.0286476	0	90.3947
CY10-c6-opx	54.65	5.11	0.1548	0.3065	32.71	0.0718	0.1478	6.48	5.44729	1.14765	0.1478	0.8483	0.0007	100.651	1.87142	0.206221	0.00398769	0.00829769	1.66971	0.00476675	0.00428658	0.155992	0.0295733	0.00471009	0.0311224	3.05766e-05	91.4558
CY10-c8-opx	54.5	4.77	0.1266	0.2976	32.89	0.116	0.171	6.43	4.7652	1.85009	0.1549	0.8009	0.0021	100.259	1.86839	0.192717	0.00326493	0.00806584	1.68079	0.00770985	0.00496504	0.136613	0.0477281	0.00427144	0.0294166	9.18333e-05	92.4831
CY10-c10-opx	54.85	4.89	0.1467	0.3836	32.6	0.1388	0.1885	6.29	5.60534	0.760866	0.1177	0.826	0	100.431	1.88356	0.197898	0.00378967	0.0104142	1.66878	0.00924078	0.00548238	0.16097	0.0196616	0.0032511	0.0303896	0	91.2026
CY11-c1-opx	55.45	4.95	0.1025	0.3849	32.7	0.1446	0.0708	6.27	6.27	0	0.0726	0.7699	0	100.915	1.89792	0.19967	0.00263918	0.0104153	1.66841	0.00959537	0.00205242	0.179467	0	0.00199878	0.0282328	0	90.2879
CY11-c2-opx	55.32	4.8	0.1992	0.3584	33.06	0.1432	0.194	6.38	5.55189	0.920274	0.0508	0.7332	0	101.239	1.88282	0.192529	0.00510015	0.00964359	1.67728	0.00944898	0.0055922	0.158018	0.0235695	0.00139072	0.0267356	0	91.3901
CY11-c3-opx	53.93	4.57	0.1049	0.3457	31.98	0.1263	0.133	6.17	5.77246	0.44179	0.107	0.7418	0.0107	98.2195	1.89458	0.189203	0.00277221	0.00960122	1.6747	0.00860204	0.0039572	0.169583	0.011679	0.00302355	0.0279197	0.000479485	90.805
CY11-c5-opx	55.36	4.87	0.1572	0.3784	33.04	0.1259	0.1908	6.41	5.54464	0.961677	0.1023	0.7822	0.0079	101.425	1.88129	0.195038	0.00401866	0.0101662	1.6737	0.00829473	0.00549153	0.15757	0.0245922	0.00279632	0.0284787	0.00034245	91.3956
CY11-c5-opx	55.47	4.87	0.1259	0.2852	32.96	0.0621	0.1923	6.32	6.0163	0.337506	0.1079	0.8218	0.012	101.227	1.89161	0.195718	0.00322973	0.00768895	1.67547	0.00410563	0.00555401	0.17157	0.00866088	0.00295968	0.0300248	0.000521991	90.7111
CY11-c5b-opx	55.43	4.87	0.1145	0.268	32.71	0.0993	0.1735	6.15	6.15	0	0.0495	0.7378	0.0046	100.607	1.90374	0.197116	0.00295826	0.00727684	1.67464	0.00661193	0.00504681	0.176635	0	0.00136748	0.0271484	0.000201526	90.4587
CY11-c5b-opx	55.45	4.74	0.1264	0.423	32.58	0.1564	0.1479	6.35	6.33219	0.0197924	0.0931	0.7846	0.0145	100.866	1.90046	0.191454	0.0032589	0.0114615	1.6645	0.0103922	0.00429318	0.181489	0.000510461	0.00256659	0.0288102	0.000633918	90.1685
CY11-c6-opx	55.71	4.83	0.1574	0.3181	32.95	0.1789	0.1277	6.37	5.90738	0.514111	0.1198	0.7908	0.0101	101.563	1.89238	0.193353	0.00402205	0.00854246	1.66843	0.0117815	0.00367384	0.167806	0.0131413	0.00327327	0.0287795	0.000437628	90.8614
CY11-c8-opx	54.65	4.72	0.1219	0.3617	32.24	0.103	0.1326	6.28	6.28	0	0.0526	0.7424	0	99.4042	1.90049	0.19344	0.00318894	0.00994417	1.67127	0.0069443	0.00390547	0.182631	0	0.00147134	0.0276602	0	90.1489
CY11-c8-opx	54.82	4.69	0.1274	0.3722	33.05	0.1185	0.128	6.39	4.95078	1.5994	0.1123	0.7946	0	100.603	1.87372	0.188916	0.00327568	0.0100574	1.68389	0.00785234	0.00370535	0.141507	0.0411369	0.00308742	0.0290975	0	92.2479
CY11-c10-opx	55.47	5.56	0.1108	0.4031	31.5	0.5101	0.1392	6.11	6.11	0	0.0883	0.7755	0	100.667	1.90725	0.225296	0.00286587	0.0109574	1.6145	0.0340033	0.00405362	0.175683	0	0.00244209	0.0285675	0	90.1863
CY11-c10-opx	55.47	4.57	0.1521	0.3303	33.14	0.119	0.1106	6.48	5.62737	0.947533	0.107	0.776	0.0022	101.257	1.8878	0.183293	0.003894	0.00888694	1.68124	0.00785167	0.00318793	0.160156	0.0242662	0.0029291	0.0282945	9.5506e-05	91.3024
CY11-q3-opx	53.86	4.77	0.1491	0.3108	31.91	0.1731	0.1211	6.08	5.6365	0.492867	0.1303	0.7076	0.0216	98.2337	1.89077	0.197343	0.00393748	0.00862578	1.66985	0.0117811	0.00360057	0.165471	0.01302	0.00367932	0.0266135	0.000967242	90.9841
CY11-q3-opx	55.07	4.75	0.1136	0.3721	32.83	0.1414	0.112	6.31	5.5103	0.888705	0.1328	0.802	0	100.634	1.88562	0.191674	0.00292608	0.0100727	1.67567	0.00938652	0.00324797	0.157781	0.0228984	0.00365754	0.0294209	0	91.3943
CY11-q10-opx	54.46	4.71	0.0705	0.3928	32.23	0.1054	0.107	6.15	6.0309	0.132351	0.0618	0.8029	0.0065	99.097	1.89744	0.193393	0.00184777	0.0108195	1.67389	0.00711945	0.00315739	0.175716	0.00346997	0.00173193	0.0299704	0.000288876	90.4998
CY11-q10-opx	55.05	4.96	0.092	0.3935	32.75	0.1184	0.188	6.32	5.72506	0.66116	0.079	0.7754	0	100.726	1.88481	0.200134	0.00236955	0.0106512	1.67147	0.00785918	0.00545158	0.163919	0.0170343	0.00217564	0.0284431	0	91.069
CY11-q12-opx-inc	54.99	4.82	0.0662	0.2875	33.03	0.1404	0.1452	6.56	5.08674	1.63724	0.0163	0.8048	0.0027	100.863	1.8743	0.193612	0.00169739	0.00774708	1.67819	0.00927767	0.00419157	0.144989	0.0419929	0.000446883	0.0293891	0.000117389	92.0475
CY11-q13-opx	55.25	4.8	0.1551	0.3702	32.55	0.1405	0.1816	6.4	6.2874	0.12513	0.0772	0.77	0.0009	100.695	1.89643	0.194167	0.00400483	0.0100458	1.66545	0.00934968	0.00527928	0.180474	0.00323201	0.00213144	0.0283163	3.94054e-05	90.2231

## Sheet: clinopyroxene
Supplementary Table 2: major element compositions of minerals in Coyhaique peridotite xenoliths
Comment	SiO2	Al2O3	TiO2	Cr2O3	MgO	Na2O	MnO	FeO*	FeO	Fe2O3	NiO	CaO	K2O	Total	Si4+	Al3+	Ti4+	Cr3+	Mg2+	Na+	Mn2+	Fe2+	Fe3+	Ni2+	Ca2+	K+	Mg#	Mg#T
CY4-q1-cpx	51.51	7.2	0.4384	0.8117	15.56	1.7	0.1014	3.27	2.67258	0.663914	0.0545	18.34	0.0156	99.0016	1.87042	0.308113	0.0119753	0.0233017	0.842237	0.119677	0.00311846	0.0811554	0.0181413	0.00159182	0.713491	0.000722572	91.2112	89.4537
CY4-q1-cpx	52.14	7.06	0.389	0.8334	15.62	1.74	0.1697	3.23	3.06792	0.180118	0.0141	18.37	0	99.5663	1.88483	0.300772	0.0105784	0.0238177	0.841706	0.121946	0.00519563	0.0927439	0.00489967	0.000409989	0.711464	0	90.075	89.6052
CY4-q2-cpx	52.27	6.96	0.4348	0.8228	15.55	1.78	0.1045	3.36	3.07732	0.314143	0.1211	18.44	0	99.8433	1.88511	0.295817	0.0117962	0.0234597	0.835972	0.124457	0.00319194	0.0928103	0.00852549	0.00351301	0.712504	0	90.0073	89.1886
CY4-q3-cpx	52.01	7.14	0.4209	0.9346	15.52	1.81	0.1111	3.34	2.49135	0.943107	0.0501	18.61	0.0068	99.9535	1.87026	0.302583	0.0113858	0.0265697	0.831927	0.126186	0.00338365	0.0749187	0.0255203	0.00144912	0.716976	0.000311913	91.7385	89.2275
CY4-q4-cpx	51.73	7.29	0.4025	0.7698	15.43	1.85	0.0841	3.2	2.23787	1.06921	0.0357	18.52	0.0178	99.3299	1.8687	0.310352	0.0109378	0.0219846	0.830883	0.129564	0.00257304	0.0676039	0.0290648	0.00103733	0.71677	0.000820211	92.4758	89.5781
CY4-q5-cpx	51.77	7.09	0.4275	0.9126	15.42	1.78	0.1267	3.33	2.84693	0.536837	0.0455	18.33	0.016	99.2484	1.87695	0.302937	0.0116595	0.0261578	0.833369	0.125116	0.00389051	0.086316	0.0146462	0.0013269	0.712	0.000739954	90.6146	89.1942
CY4-q6-cpx	52.07	7.05	0.3924	0.7615	15.5	1.76	0.071	3.37	3.08622	0.315369	0.0387	18.44	0.0029	99.4566	1.88418	0.300645	0.0106815	0.0217846	0.836073	0.123471	0.00217594	0.09339	0.00858741	0.00112641	0.714888	0.000133857	89.9523	89.1288
CY4-q7-cpx	52.34	7.2	0.4984	0.8315	15.46	1.74	0.0758	3.31	3.31	0	0.0156	18.26	0.0055	99.7369	1.89423	0.307088	0.0135689	0.0237907	0.83404	0.122086	0.0023234	0.100177	0	0.000454125	0.708015	0.000253905	89.2769	89.2769
CY6-c1-cpx	51.08	6.54	0.4169	0.8894	15.16	1.66	0.1125	3.13	2.26317	0.963304	0.0211	18.96	0.0159	97.9859	1.87576	0.283032	0.0115167	0.0258208	0.829858	0.118182	0.00349892	0.0695	0.0266194	0.000623248	0.745947	0.000744789	92.2723	89.6197
CY6-c4-cpx	51.24	6.28	0.4261	0.8561	16.56	1.061	0.1074	3.65	3.50951	0.15613	0.058	18.36	0.0072	98.6059	1.87539	0.270877	0.0117317	0.0247715	0.903483	0.0752859	0.00332921	0.107416	0.00430009	0.0017075	0.719941	0.000336143	89.3742	88.9957
CY6-c7-cpx	51.58	6.48	0.4605	0.8779	15.15	1.54	0.0867	3.27	3.27	0	0.0464	18.87	0.0084	98.37	1.89627	0.280752	0.0127355	0.0255158	0.830249	0.109763	0.00269955	0.100532	0	0.00137211	0.743246	0.000393919	89.1992	89.1992
CY6-q1-cpx	51.45	6.69	0.4359	0.7974	16.56	1.1583	0.0644	4.01	3.7278	0.313613	0.06	18.09	0	99.3161	1.86854	0.286334	0.0119089	0.0228949	0.896509	0.0815556	0.00198088	0.113216	0.00857075	0.00175275	0.703878	0	88.7874	88.0401
CY6-q10-cpx	51.8	6.97	0.4838	1.0415	15.18	1.68	0.1128	3.23	2.84478	0.42809	0.051	19.14	0	99.6892	1.87447	0.297243	0.0131699	0.0297956	0.818837	0.117862	0.0034571	0.0860869	0.0116571	0.00148446	0.742049	0	90.4868	89.336
CY10-c4-cpx	52.18	7.03	0.5664	0.8354	15.35	1.76	0.0701	3.06	2.77853	0.312803	0.0614	19.09	0.006	100.009	1.87949	0.298415	0.0153471	0.0237889	0.824178	0.122903	0.00213849	0.083693	0.00847841	0.00177891	0.736687	0.000275674	90.7814	89.9415
CY10-c5-cpx	51.84	7.05	0.6672	0.8018	15.19	1.82	0.0502	3.01	2.66017	0.388762	0.0295	18.96	0.0148	99.4336	1.87709	0.300842	0.0181737	0.0229525	0.819889	0.127764	0.00153949	0.0805507	0.0105928	0.000859198	0.73553	0.000683582	91.0543	89.9956
CY10-c5-cpx	52	7.14	0.6208	0.7846	15.25	1.88	0.0762	3	2.33626	0.737612	0.0296	19.03	0.0057	99.8169	1.87291	0.303069	0.0168203	0.0223412	0.818768	0.131277	0.00232447	0.0703679	0.0199917	0.000857544	0.734335	0.000261877	92.0858	90.0608
CY10-c5b-cpx	51.73	7.08	0.6024	0.7437	15.3	1.81	0.0612	3.04	2.17253	0.96402	0.0498	19.08	0.0029	99.5001	1.8683	0.301348	0.0163666	0.0212347	0.823708	0.126736	0.00187202	0.065616	0.0261998	0.00144672	0.738286	0.000133602	92.6218	89.9712
CY10-c5b-cpx	52.24	7.02	0.6308	0.5711	15.29	1.82	0.0835	3.03	2.69804	0.368905	0.0535	19.13	0	99.8689	1.8826	0.298141	0.0171007	0.0162709	0.821372	0.127158	0.00254857	0.0813099	0.0100041	0.00155082	0.738605	0	90.9924	89.995
CY10-c7-cpx	51.71	7	0.571	0.7474	15.07	1.84	0.0844	2.94	2.24963	0.767205	0.0559	19.17	0.0019	99.1906	1.87491	0.299112	0.0155744	0.0214242	0.814511	0.129342	0.00259181	0.0682114	0.0209327	0.00163031	0.744681	8.78757e-05	92.2726	90.1352
CY10-c7-cpx	51.95	7.21	0.633	0.7989	15.34	1.78	0.1474	3.07	2.332	0.820142	0	19.21	0.0006	100.14	1.86615	0.305229	0.0171053	0.0226881	0.821415	0.123964	0.00448448	0.0700531	0.0221696	0	0.739315	2.74929e-05	92.1418	89.906
CY10-c8-cpx	51.94	7.1	0.6362	0.6861	15.21	1.76	0.1479	2.92	2.92	0	0.0418	18.88	0.0055	99.3276	1.88492	0.303654	0.0173681	0.0196844	0.822805	0.123828	0.00454583	0.088616	0	0.00122016	0.734064	0.000254602	90.2772	90.2772
CY10-c10-cpx	51.79	7.13	0.5832	0.7586	15.2	1.87	0.0808	2.92	2.09473	0.917123	0.0596	19.06	0.0123	99.4646	1.8707	0.303513	0.0158469	0.0216628	0.818425	0.130953	0.00247186	0.063274	0.0249283	0.00173163	0.737603	0.000566724	92.8236	90.2714
CY10-c10-cpx	51.68	7.08	0.4996	0.8793	15.3	1.73	0.1104	2.96	2.37344	0.651849	0.0523	19.06	0	99.3517	1.8716	0.302172	0.0136107	0.0251752	0.825961	0.121466	0.00338622	0.0718799	0.0177642	0.0015235	0.73953	0	91.9941	90.2093
CY11-c1-cpx	52.13	7.15	0.4806	0.7909	15.18	1.8	0.0756	3.05	2.50225	0.60872	0.0956	19.27	0.002	100.025	1.87597	0.303231	0.0130104	0.0225011	0.814304	0.125582	0.00230417	0.0753021	0.016484	0.00276724	0.742953	9.18072e-05	91.5354	89.8701
CY11-c2-cpx	52.2	7.04	0.4495	0.6807	15.39	1.74	0.0801	2.82	2.33302	0.541186	0.0786	19.38	0.0019	99.8608	1.87975	0.298767	0.0121767	0.019379	0.826126	0.121477	0.00244297	0.0702566	0.0146651	0.00227669	0.747698	8.72756e-05	92.1622	90.6787
CY11-c2-cpx	52.24	7.1	0.5032	0.7906	15.41	1.69	0.0659	2.88	2.83489	0.0501277	0.0333	19.25	0.0068	99.9699	1.88261	0.301541	0.0136416	0.0225247	0.827824	0.118076	0.0020114	0.0854346	0.00135939	0.00096528	0.743243	0.000312591	90.6451	90.5104
CY11-c3-cpx	52.32	6.97	0.5698	0.6772	15.38	1.78	0.0796	3.13	2.49485	0.705839	0.0709	19.32	0.0042	100.302	1.87697	0.294681	0.0153773	0.0192066	0.822475	0.123801	0.00241856	0.0748468	0.0190547	0.00204591	0.742571	0.000192197	91.6589	89.753
CY11-c4-cpx	52.19	7.1	0.5423	0.7003	15.4	1.75	0.0695	2.91	2.43541	0.527414	0.0794	19.26	0.0244	100.026	1.87696	0.300924	0.0146715	0.0199112	0.825593	0.122017	0.00211693	0.0732452	0.0142734	0.00229689	0.742107	0.00111935	91.8511	90.4153
CY11-c10-cpx	51.78	7.04	0.5215	0.7439	15.06	1.67	0.0952	3.06	3.06	0	0.0643	19.14	0.0084	99.1833	1.88389	0.301854	0.014273	0.021397	0.816764	0.117795	0.0029335	0.0931011	0	0.00188173	0.746068	0.000389836	89.7676	89.7676
CY11-c10-cpx	52.12	6.9	0.6047	0.764	15.16	1.85	0.0816	2.94	2.31678	0.692588	0.0416	19.38	0	99.8419	1.8783	0.293049	0.0163934	0.021767	0.814399	0.129255	0.00249061	0.0698207	0.0187821	0.00120588	0.748267	0	92.1037	90.188
CY11-q3-cpx	51.25	6.92	0.5416	0.7612	14.85	1.74	0.0893	2.84	2.71441	0.13957	0.0428	18.98	0.0234	98.0383	1.88404	0.299801	0.0149776	0.0221228	0.813768	0.124011	0.00278037	0.0834471	0.00386097	0.00126559	0.74754	0.00109729	90.6993	90.3107
CY11-q9-cpx	52.25	7.2	0.5635	0.5729	15.39	1.65	0.1209	3.04	3.04	0	0.0978	19.2	0.0029	100.088	1.88223	0.305668	0.0152704	0.0163159	0.826425	0.115236	0.00368866	0.0915799	0	0.00283385	0.741021	0.000133258	90.024	90.024
CY11-q10-cpx	51.83	7.01	0.586	0.8129	15.09	1.68	0.1177	2.91	2.85249	0.0639146	0.047	19.32	0.016	99.4197	1.88076	0.299778	0.0159962	0.0233203	0.81624	0.118189	0.00361728	0.0865594	0.00174526	0.00137183	0.751105	0.000740594	90.4121	90.2377
CY11-q10-cpx	52.15	7.02	0.6143	0.9537	14.94	1.77	0.0785	2.99	2.99	0	0.0438	19.43	0	99.9903	1.88369	0.298828	0.0166918	0.027234	0.80442	0.123949	0.00240148	0.0903161	0	0.00127257	0.751916	0	89.9058	89.9058
CY11-q12-cpx	52.19	7.05	0.5728	0.6881	15.35	1.75	0.0562	2.97	2.78372	0.207009	0.077	19.14	0.004	99.8482	1.88235	0.299662	0.0155412	0.0196204	0.825274	0.122368	0.00171674	0.0839611	0.00561837	0.00223385	0.739599	0.000184027	90.7657	90.2083
CY11-q13-cpx	52.32	7.04	0.5342	0.7396	15.21	1.75	0.061	2.89	2.89	0	0.0645	19.2	0	99.8093	1.89048	0.299783	0.0145203	0.0211274	0.819239	0.122591	0.00186676	0.0873256	0	0.00187463	0.743271	0	90.3674	90.3674

## Sheet: spinel
Supplementary Table 2: major element compositions of minerals in Coyhaique peridotite xenoliths
Comment	MgO	Al2O3	SiO2	FeO*	FeO	Fe2O3	MnO	TiO2	NiO	ZnO	CoO	CaO	Cr2O3	V2O5	Total	Mg2+	Al3+	Si4+	Fe2+	Fe3+	Mn2+	Ti4+	Ni2+	Zn2+	Co2+	Ca+	Cr3+	V5+	Mg#	Cr#	Fe#	XFe	XAl
CY4-sp1	21.0454	55.4262	0.057	11.3511	8.23397	3.46407	0.1384	0.1416	0.4006	0.1032	0.0384	0	11.052	0.0625	99.8165	0.806752	1.67977	0.00146582	0.177074	0.0670348	0.00301437	0.00273928	0.00828644	0.00195928	0.000791764	0	0.224694	0.00106184	82.0015	0.113971	0.179985	0.274611	0.852027
CY4-sp2b	20.9179	55.4938	0.0538	11.4321	8.4196	3.3478	0.1301	0.1505	0.4038	0.0921	0.0654	0	10.9315	0.0706	99.7416	0.802921	1.68404	0.00138535	0.181304	0.0648701	0.00283733	0.00291529	0.00836363	0.00175085	0.00135025	0	0.222537	0.00120104	81.579	0.11288	0.18421	0.263513	0.854215
CY4-sp2a	20.9058	55.246	0.05	11.455	8.41601	3.37722	0.1445	0.1468	0.3657	0.103	0.0398	0	11.1414	0.0763	99.6743	0.803493	1.67868	0.00128916	0.181461	0.0655248	0.00315544	0.00284729	0.00758427	0.00196059	0.000822773	0	0.227103	0.00129968	81.5767	0.115204	0.184233	0.265298	0.851557
CY4-sp3b	21.0292	55.0883	0.0599	11.3312	8.13062	3.55681	0.1363	0.1442	0.3813	0.1153	0.0439	0.0003	11.0463	0.0809	99.4569	0.808929	1.67533	0.00154574	0.175458	0.0690683	0.00297893	0.00279926	0.00791459	0.0021966	0.00090831	8.29418e-06	0.225358	0.00137922	82.1759	0.114409	0.178241	0.282457	0.850527
CY4-sp3a	21.1051	54.8214	0.0471	11.2268	7.88621	3.7124	0.1167	0.1434	0.3834	0.0808	0.0375	0.0026	11.0756	0.0721	99.1126	0.813831	1.67128	0.0012184	0.170599	0.0722657	0.00255679	0.00279053	0.0079776	0.0015431	0.000777785	7.20584e-05	0.226507	0.00123219	82.6703	0.114975	0.173297	0.297555	0.848343
CY4-sp4a	21.2032	55.6598	0.0574	10.7959	8.02183	3.08283	0.1264	0.166	0.3759	0.098	0.0601	0.0012	10.9638	0.0823	99.5902	0.813612	1.68853	0.00147758	0.172684	0.0597167	0.00275575	0.00321451	0.00778327	0.00186242	0.00124043	3.30949e-05	0.223123	0.00139963	82.4917	0.113181	0.175083	0.256956	0.856527
CY4-sp4b	21.0814	55.1268	0.0604	11.3482	8.03171	3.68561	0.1185	0.1514	0.3839	0.0873	0.0452	0	10.8015	0.0705	99.2751	0.811307	1.67726	0.00155936	0.173403	0.0716021	0.00259108	0.00294037	0.00797219	0.00166393	0.000935634	0	0.220464	0.00120247	82.3905	0.111949	0.176095	0.292248	0.851693
CY4-sp5a	20.9487	55.0886	0.0585	11.1951	8.17169	3.35992	0.1076	0.1442	0.3801	0.1014	0.0503	0.0038	10.9375	0.0841	99.1	0.808628	1.68115	0.00151485	0.176956	0.0654714	0.00235983	0.00280897	0.00791705	0.00193849	0.00104434	0.000105424	0.223912	0.00143875	82.0456	0.11363	0.179544	0.270066	0.853145
CY4-sp5b	20.8905	54.7835	0.0528	11.278	8.15133	3.47467	0.1263	0.1465	0.3855	0.0879	0.0481	0.0002	11.1014	0.0757	98.9765	0.807912	1.67501	0.00136985	0.17685	0.0678358	0.00277521	0.00285919	0.00804476	0.0016836	0.00100056	5.55917e-06	0.227699	0.0012975	82.0413	0.115551	0.179587	0.277236	0.850024
CY4-sp6	20.957	55.0282	0.0527	11.4703	8.20837	3.62498	0.1202	0.1684	0.3859	0.1155	0.0523	0.0006	10.9755	0.0681	99.3948	0.806837	1.67492	0.0013611	0.177286	0.070452	0.00262929	0.00327182	0.00801688	0.00220228	0.00108303	1.66025e-05	0.224103	0.00116199	81.9853	0.113788	0.180147	0.28438	0.85044
CY4-sp7	20.7358	54.4324	0.0507	11.5566	8.2619	3.6614	0.1371	0.1644	0.4021	0.0915	0.0318	0	11.1017	0.0703	98.7743	0.804278	1.66915	0.00131922	0.179774	0.0716907	0.00302134	0.00321794	0.00841576	0.00175769	0.000663429	0	0.228372	0.00120848	81.7312	0.115971	0.182688	0.285092	0.847623
CY4-sp8	20.871	55.4315	0.054	11.7097	8.48265	3.58622	0.1343	0.2019	0.383	0.1232	0.0476	0	10.5448	0.0708	99.5719	0.801905	1.68379	0.00139186	0.182841	0.069558	0.00293179	0.00391477	0.00794058	0.00234436	0.000983713	0	0.214875	0.00120562	81.4327	0.109172	0.185673	0.275588	0.855488
CY6-sp1	20.6959	53.4769	0.0362	12.2012	8.21554	4.42927	0.1297	0.1416	0.3627	0.135	0.0501	0.0057	11.765	0.0668	99.0667	0.802174	1.63871	0.000941273	0.178642	0.0866657	0.00285629	0.00276974	0.00758588	0.00259151	0.00104449	0.00015879	0.241849	0.00114752	81.7864	0.122939	0.182136	0.326662	0.833007
CY6-sp1b	20.7125	52.8659	0.0392	11.9375	7.89764	4.48949	0.1245	0.1383	0.376	0.141	0.0519	0.0024	12.0231	0.0676	98.48	0.80761	1.62966	0.00102536	0.172754	0.0883684	0.00275814	0.00272134	0.00791099	0.00272285	0.00108847	6.72582e-05	0.24863	0.00116819	82.3786	0.126422	0.176214	0.338417	0.828644
CY6-sp1a	20.3316	53.375	0.0739	12.1446	8.64262	3.89175	0.1223	0.1407	0.3845	0.1166	0.0512	0.0028	11.7226	0.0731	98.5388	0.793987	1.64791	0.00193602	0.189343	0.0767215	0.0027136	0.00277285	0.00810237	0.00225515	0.00107546	7.85895e-05	0.242791	0.00126519	80.7447	0.123406	0.192553	0.288357	0.837598
CY6-sp2	20.0376	52.6386	0.0753	12.8738	9.11808	4.17373	0.1215	0.1598	0.3795	0.0798	0.0478	0	12.2596	0.0756	98.7488	0.783948	1.62817	0.00197633	0.200128	0.0824322	0.00270082	0.00315507	0.00801175	0.00154625	0.00100589	0	0.254381	0.00131087	79.6634	0.129458	0.203366	0.291734	0.828592
CY6-sp3	20.3607	53.2826	0.061	12.1574	8.71064	3.83039	0.132	0.1531	0.3671	0.1123	0.053	0	12.1656	0.0728	98.9177	0.793298	1.64128	0.0015944	0.190395	0.0753386	0.0029221	0.0030103	0.00771795	0.002167	0.00111071	0	0.251388	0.00125711	80.6449	0.127738	0.193551	0.283512	0.833981
CY6-sp4	20.6742	52.7761	0.0337	12.1466	8.10593	4.4904	0.1368	0.1624	0.3669	0.0959	0.027	0	12.2743	0.0643	98.7581	0.804934	1.62451	0.000880206	0.17705	0.0882567	0.00302618	0.00319086	0.0077082	0.00184921	0.000565428	0	0.253452	0.00110953	81.9702	0.128903	0.180298	0.332659	0.82621
CY6-sp5	20.6326	53.4104	0.0503	12.2765	8.37099	4.34019	0.1331	0.1614	0.4021	0.0968	0.0492	0.0002	11.8783	0.0691	99.1599	0.799829	1.6369	0.00130808	0.182046	0.0849343	0.00293156	0.00315746	0.00841107	0.00185846	0.00102586	5.57234e-06	0.244211	0.00118719	81.4593	0.124214	0.185407	0.318129	0.832585
CY6-sp6	20.3463	53.1525	0.0581	12.4131	8.71739	4.10704	0.1337	0.1729	0.3665	0.1046	0.0519	0	11.9585	0.0767	98.8349	0.792987	1.63778	0.00151907	0.190603	0.0808054	0.00296066	0.00340068	0.00770776	0.00201905	0.001088	0	0.247186	0.00132487	80.6217	0.125745	0.193783	0.297727	0.833149
CY6-sp7	19.3839	51.7907	0.2437	12.845	10.7176	2.36413	0.1297	0.4047	0.3467	0.0855	0.0344	0.0071	14.1675	0.1041	99.543	0.762747	1.61118	0.00643305	0.236592	0.0469614	0.00289972	0.00803643	0.00736151	0.00166625	0.00072808	0.000200799	0.295665	0.00181546	76.3251	0.151328	0.236749	0.165617	0.824636
CY6-sp8	19.9248	52.0736	0.1038	13.7107	9.44217	4.74362	0.1306	0.2684	0.3872	0.0949	0.0443	0	12.2195	0.0925	99.0503	0.778566	1.60869	0.00272096	0.206983	0.0935713	0.00289949	0.00529267	0.00816415	0.00183655	0.00093108	0	0.253234	0.00160192	78.9982	0.129499	0.210018	0.311329	0.822651
CY6-sp9	19.6345	52.911	0.1079	13.2833	10.023	3.62321	0.1367	0.2876	0.3759	0.1035	0.0482	0	12.1679	0.0795	99.1359	0.76824	1.63672	0.00283218	0.220006	0.0715651	0.00303894	0.0056788	0.00793639	0.00200564	0.00101439	0	0.252499	0.00137861	77.7377	0.128774	0.222623	0.245446	0.834728
CY6-sp10	20.6784	52.8796	0.0406	12.3583	8.15603	4.66999	0.1138	0.1486	0.379	0.1047	0.0622	0.0007	12.1337	0.0677	98.9673	0.803207	1.62387	0.00105794	0.177726	0.0915708	0.00251148	0.00291286	0.00794371	0.00201415	0.00129952	1.95422e-05	0.24996	0.00116546	81.8819	0.12718	0.181181	0.340037	0.826228
CY10-sp1	21.1736	56.9209	0.0326	10.4532	8.01154	2.71342	0.108	0.1448	0.3668	0.0758	0.0442	0.0022	9.4513	0.07	98.8434	0.814193	1.73044	0.000840955	0.172827	0.0526721	0.00235957	0.00280991	0.0076109	0.00144357	0.000914191	6.08023e-05	0.192749	0.00119297	82.4901	0.0975517	0.175099	0.233581	0.875791
CY10-sp2	21.108	56.3902	0.0543	10.608	7.92309	2.98374	0.096	0.1428	0.3984	0.0919	0.0155	0	9.4301	0.0739	98.409	0.815236	1.72184	0.00140689	0.171669	0.0581739	0.00210661	0.00278327	0.00830289	0.00175787	0.000321995	0	0.193161	0.00126496	82.6053	0.0978937	0.173947	0.253102	0.872624
CY10-sp3	21.1723	56.7229	0.0323	10.3236	7.8586	2.73935	0.1139	0.1391	0.3651	0.0895	0.0324	0.0009	9.4572	0.0643	98.5136	0.81651	1.72944	0.000835638	0.17002	0.05333	0.00249571	0.00270714	0.00759764	0.00170943	0.000672078	2.4946e-05	0.19343	0.00109901	82.7658	0.0978799	0.172342	0.238773	0.875134
CY10-sp4	21.3288	56.4238	0.0354	10.5534	7.64197	3.23547	0.1093	0.1385	0.3968	0.0853	0.0526	0.0003	9.5758	0.0745	98.7744	0.820054	1.71511	0.000913065	0.164833	0.0627977	0.00238766	0.0026873	0.0082323	0.00162428	0.00108779	8.29014e-06	0.195262	0.00126949	83.2638	0.0989589	0.167362	0.275876	0.869215
CY10-sp5a	21.1781	56.6717	0.0424	10.1788	7.81078	2.63158	0.1082	0.148	0.3919	0.0825	0.0357	0.0045	9.5187	0.0641	98.4246	0.817581	1.72967	0.00109808	0.169161	0.0512851	0.00237328	0.00288334	0.00816381	0.00157737	0.000741299	0.000124859	0.19489	0.00109673	82.8566	0.0986363	0.171434	0.232642	0.875408
CY10-sp5b	21.2525	56.2171	0.041	10.384	7.64367	3.04533	0.0895	0.1432	0.3585	0.0821	0.0298	0	9.5787	0.0715	98.2479	0.821446	1.71787	0.0010631	0.165742	0.0594202	0.00196548	0.0027932	0.00747708	0.00157162	0.000619537	0	0.196356	0.00122482	83.2107	0.0994888	0.167893	0.263899	0.870404
CY10-sp6	21.1709	56.6274	0.0371	10.4436	7.8547	2.87704	0.1087	0.1331	0.3767	0.0722	0.0385	0.0024	9.47	0.0609	98.5413	0.816231	1.72605	0.000959556	0.169889	0.0559952	0.00238112	0.00258966	0.00783688	0.00137862	0.000798392	6.65043e-05	0.193638	0.00104061	82.772	0.0980108	0.17228	0.247893	0.873647
CY10-sp7	21.271	56.4527	0.0403	10.2427	7.57767	2.96165	0.1054	0.1376	0.3899	0.0943	0.0587	0	9.5234	0.0575	98.3735	0.820912	1.72245	0.00104337	0.164061	0.0576996	0.00231114	0.00267989	0.00811962	0.00180242	0.00121851	0	0.194925	0.000983499	83.3436	0.0986927	0.166564	0.260188	0.872093
CY10-sp8	21.3193	56.8586	0.0428	10.1967	7.67608	2.80117	0.1233	0.1345	0.393	0.0969	0.0433	0.0014	9.4528	0.0626	98.7251	0.819788	1.72853	0.00110407	0.165588	0.0543749	0.00269382	0.00261	0.00815445	0.00184539	0.000895567	3.8692e-05	0.192778	0.00106684	83.1954	0.0975751	0.168046	0.2472	0.874903
CY10-sp9	21.1884	56.5722	0.0367	10.3662	7.81016	2.84053	0.1254	0.1428	0.3925	0.0763	0.0622	0.0012	9.5279	0.0808	98.5725	0.816911	1.72438	0.000949216	0.168927	0.0552849	0.00274695	0.0027784	0.00816563	0.00145692	0.00128988	3.32523e-05	0.194823	0.00138066	82.8647	0.0986705	0.171353	0.246575	0.87333
CY10-sp10	21.3208	56.0747	0.0339	10.1397	7.34266	3.10835	0.1141	0.1376	0.3574	0.0647	0.0486	0.0008	9.5439	0.0584	97.8947	0.826062	1.71763	0.000881112	0.159597	0.0607952	0.00251172	0.00269041	0.00747201	0.0012415	0.00101281	2.22774e-05	0.196111	0.00100281	83.8081	0.0993203	0.161919	0.27585	0.86989
CY10-sp11	21.2584	56.214	0.0442	10.2189	7.49532	3.02671	0.1159	0.1367	0.3727	0.0909	0.0462	0.0021	9.5039	0.0638	98.0676	0.82273	1.71998	0.00114755	0.162734	0.0591328	0.00254852	0.00266984	0.00778323	0.00174231	0.000961724	5.84132e-05	0.195073	0.00109432	83.4865	0.0988116	0.165135	0.266523	0.871235
CY11-sp3a	21.4746	56.5838	0.0318	10.2862	7.25157	3.37238	0.1255	0.1068	0.3703	0.0875	0.0337	0.0036	9.082	0.0648	98.2506	0.827225	1.72323	0.000821766	0.156709	0.0655791	0.00274675	0.00207616	0.00769708	0.00166933	0.000698249	9.96703e-05	0.185544	0.0011063	84.0733	0.0939772	0.159267	0.295019	0.872807
CY11-sp3b	21.4773	56.596	0.0365	10.293	7.29606	3.3305	0.1118	0.1231	0.3686	0.0969	0.0482	0	9.1131	0.0671	98.3316	0.826924	1.72276	0.00094276	0.157593	0.064733	0.00244571	0.00239185	0.00765799	0.00184776	0.000998193	0	0.186088	0.001145	83.9929	0.0942898	0.160071	0.291163	0.87291
CY11-sp5	21.2679	56.3822	0.0562	10.4401	7.53166	3.23215	0.1067	0.1193	0.3887	0.0737	0.0429	0	9.1781	0.058	98.1137	0.821809	1.72243	0.00145682	0.163267	0.0630475	0.00234255	0.00232636	0.00810466	0.00141042	0.000891631	0	0.18809	0.00099328	83.4259	0.0953049	0.165741	0.278583	0.872749
CY11-sp7	21.3633	56.8743	0.0392	10.445	7.62064	3.13871	0.1005	0.1223	0.3531	0.071	0.0377	0.0017	9.0582	0.0582	98.5246	0.821578	1.72922	0.00101132	0.164412	0.0609343	0.00219596	0.00237355	0.00732744	0.0013523	0.000779837	4.69888e-05	0.184752	0.000991976	83.3252	0.0935501	0.166748	0.270403	0.875596
CY11-sp8	21.3977	56.8123	0.039	10.617	7.55421	3.40367	0.1096	0.123	0.3735	0.101	0.0408	0	8.9491	0.0677	98.6306	0.821733	1.72488	0.00100473	0.162748	0.0659845	0.0023914	0.00238374	0.00773977	0.00192097	0.000842763	0	0.182268	0.00115226	83.4687	0.092375	0.165313	0.288479	0.874183
CY11-sp9	21.4677	56.9573	0.0331	10.3511	7.43719	3.23823	0.126	0.1314	0.3766	0.0753	0.0466	0.0015	8.9561	0.0605	98.5831	0.824349	1.72913	0.00085266	0.160212	0.0627717	0.00274899	0.00254631	0.00780332	0.00143204	0.000962483	4.13982e-05	0.182395	0.00102962	83.7275	0.0923846	0.162725	0.281507	0.875821
CY11-sp10	21.4792	56.8421	0.0439	10.4003	7.39466	3.34017	0.1172	0.1233	0.3783	0.0879	0.0517	0	8.9391	0.0666	98.5296	0.825125	1.72633	0.00113133	0.159361	0.0647741	0.00255803	0.00239032	0.00784173	0.00167234	0.00106825	0	0.182122	0.0011339	83.8128	0.0922966	0.161872	0.288996	0.874877
CY11-sp11	21.3636	56.7994	0.0322	10.5998	7.57336	3.36329	0.0978	0.1216	0.3727	0.1001	0.0475	0	8.9124	0.073	98.5202	0.82135	1.72643	0.000830485	0.163344	0.0652752	0.00213634	0.00235927	0.00773191	0.001906	0.000982265	0	0.181725	0.00124387	83.4117	0.0920859	0.165883	0.285519	0.874837
CY11-sp13	21.3454	56.3894	0.0416	10.6448	7.43852	3.56313	0.0854	0.1218	0.3888	0.0604	0.0467	0	8.9622	0.0558	98.1424	0.823519	1.71996	0.00107668	0.160997	0.0693956	0.00187199	0.00237141	0.00809411	0.00115409	0.000969098	0	0.18338	0.000954116	83.6471	0.0929569	0.163529	0.301206	0.871866
CY11-sp12a	21.4535	56.71	0.0378	10.4066	7.39795	3.34351	0.0952	0.1291	0.37	0.0948	0.0412	0.005	9.0045	0.0646	98.4123	0.825289	1.72473	0.000975488	0.159655	0.0649294	0.00208076	0.00250625	0.00768039	0.00180614	0.000852485	0.000138243	0.183711	0.00110138	83.7905	0.0930952	0.162095	0.28911	0.874002
CY11-sp12b	21.5219	56.8308	0.0393	10.3557	7.27677	3.42161	0.1155	0.1199	0.3738	0.1102	0.0427	0	8.8708	0.0608	98.4414	0.826938	1.72635	0.001013	0.156853	0.0663673	0.00252146	0.00232489	0.00775007	0.00209705	0.000882474	0	0.180769	0.00103537	84.0563	0.0915986	0.159437	0.297317	0.874772
