# Supplementary material for: Slab melting boosts the mantle wedge contribution to Li-rich magmas
Source: Sci Rep. 2024 Jul 2;14:15168. doi: 10.1038/s41598-024-66174-y (PMC11219803; doi:10.1038/s41598-024-66174-y)
Supplement: Supplementary file 4 — Supplementary Table 3. [file 41598_2024_66174_MOESM4_ESM.xlsx]

## Sheet: Mineral pairs
Supplementary Table 3: geo-oxythermobarometry estimates in Coyhaique peridotite xenoliths
	CY4-c5				CY4-q1				CY4-q4				CY4-q6				CY4-q7
wt.%	ol	opx	cpx	sp	ol	opx	cpx	sp	ol	opx	cpx	sp	ol	opx	cpx	sp	ol	opx	cpx	sp
SiO2	39.85	54.93	51.77	0.0585	41.1	54.61	51.51	0.057	41.23	54.83	51.73	0.0574	41.31	54.44	52.07	0.0527	41	54.9	52.34	0.0507
TiO2	0.0031	0.086	0.4275	0.1442	0.0163	0.1387	0.4384	0.1416	0.0407	0.0621	0.4025	0.166	0.0082	0.124	0.3924	0.1684	0.012	0.1658	0.4984	0.1644
Al2O3	0.0215	5.23	7.09	55.0886	0.022	5.33	7.2	55.4262	0.0182	5.1	7.29	55.6598	0.0199	5.21	7.05	55.0282	0.0218	5.17	7.2	54.4324
Cr2O3	0.0839	0.5187	0.9126	10.9375	0.0407	0.485	0.8117	11.052	0.0282	0.3713	0.7698	10.9638	0.099	0.4699	0.7615	10.9755	0	0.5252	0.8315	11.1017
FeO	9.88	6.4	3.33	11.1951	10.1	6.42	3.27	11.3511	9.92	6.39	3.2	10.7959	10.35	6.39	3.37	11.4703	10.19	6.57	3.31	11.5566
MnO	0.1218	0.1833	0.1267	0.1076	0.1402	0.108	0.1014	0.1384	0.1208	0.138	0.0841	0.1264	0.0915	0.1303	0.071	0.1202	0.1866	0.1369	0.0758	0.1371
NiO	0.339	0.1163	0.0455	0.3801	0.3307	0.0869	0.0545	0.4006	0.3471	0.1291	0.0357	0.3759	0.3198	0.1249	0.0387	0.3859	0.3461	0.1224	0.0156	0.4021
MgO	48.58	32.39	15.42	20.9487	48.62	31.8	15.56	21.0454	48.88	32.09	15.43	21.2032	48.67	31.88	15.5	20.957	48.37	32.25	15.46	20.7358
CaO	0.0793	0.9765	18.33	0.0038	0.0894	0.9806	18.34	0	0.1011	0.9246	18.52	0.0012	0.0772	0.9226	18.44	0.0006	0.095	0.9081	18.26	0
Na2O	0.0438	0.1733	1.78	0	0.0478	0.1031	1.7	0	0	0.1281	1.85	0	0.0263	0.1599	1.76	0	0.0023	0.1262	1.74	0
K2O	0.0131	0.0025	0.016	0	0.009	0.001	0.0156	0	0	0	0.0178	0	0.0051	0.0084	0.0029	0	0	0.0134	0.0055	0
Total	99.0155	101.007	99.2484	99.1	100.516	100.063	99.0016	99.8165	100.686	100.163	99.3299	99.5902	100.977	99.86	99.4566	99.3948	100.224	100.888	99.7369	98.7743
Mg#	89.7591	91.0621	89.1942	82.0456	89.5625	89.8264	89.4537	82.0015	89.7785	89.9686	89.5781	82.4917	89.3415	90.1875	89.1288	81.9853	89.4307	90.171	89.2769	81.7312
Cr#				0.11363				0.113971				0.113181				0.113788				0.115971
Fe#	0.102409			0.179544	0.104375			0.179985	0.102215			0.175083	0.106585			0.180147	0.105693			0.182688
XFe				0.270066				0.274611				0.256956				0.28438				0.285092
XAl				0.853145				0.852027				0.856527				0.85044				0.847623
	[WES91-Cr]	[WES91-sp]	BKN90	ON81	[WES91-Cr]	[WES91-sp]	BKN90	ON81	[WES91-Cr]	[WES91-sp]	BKN90	ON81	[WES91-Cr]	[WES91-sp]	BKN90	ON81	[WES91-Cr]	[WES91-sp]	BKN90	ON81
P [GPa]			1.68	2.57			1.49	2.59			0.95	2.55			1.6	2.61			0.94	2.63
T [°C]	1054	967	1055		1042	965	1049		996	956	1006		1037	965	1040		1047	949	1000
fO2		1328	3.32255			1322	3.37036			1279	3.49225			1313	3.35447			1273	3.61539
	CY6-q2
wt.%	ol	opx	cpx	sp
SiO2	40.42	54.18	51.45	0.0753
TiO2	0.0861	0.1396	0.4359	0.1598
Al2O3	0	4.6	6.69	52.6386
Cr2O3	0	0.4733	0.7974	12.2596
FeO	10.46	6.54	4.01	12.8738
MnO	0.1616	0.1944	0.0644	0.1215
NiO	0.3812	0.1034	0.06	0.3795
MgO	48.57	31.55	16.56	20.0376
CaO	0.0744	0.828	18.09	0
Na2O	0.0183	0.0587	1.1583	0
K2O	0.0004	0.1214	0	0
Total	100.172	98.7889	99.3161	98.7488
Mg#	89.2207	89.5825	88.0401	79.6634
Cr#				0.129458
Fe#	0.107414			0.203366
XFe				0.291734
XAl				0.828592
	[WES91-Cr]	[WES91-sp]	BKN90	ON81
P [GPa]			1.21	2.69
T [°C]	1009	923	996
fO2		1269	3.5666
	CY10-c7				CY10-q10
wt.%	ol	opx	cpx	sp	ol	opx	cpx	sp
SiO2	40.99	54.65	51.71	0.0403	40.93	54.85	51.79	0.0339
TiO2	0.0371	0.1548	0.571	0.1376	0	0.1467	0.5832	0.1376
Al2O3	0	5.11	7	56.4527	0.014	4.89	7.13	56.0747
Cr2O3	0	0.3065	0.7474	9.5234	0	0.3836	0.7586	9.5439
FeO	10.03	6.48	2.94	10.2427	9.92	6.29	2.92	10.1397
MnO	0.1757	0.1478	0.0844	0.1054	0.1233	0.1885	0.0808	0.1141
NiO	0.2612	0.1478	0.0559	0.3899	0.4082	0.1177	0.0596	0.3574
MgO	48.63	32.71	15.07	21.271	48.59	32.6	15.2	21.3208
CaO	0.0838	0.8483	19.17	0	0.0794	0.826	19.06	0.0008
Na2O	0.0406	0.0718	1.84	0	0	0.1388	1.87	0
K2O	0.0071	0.0007	0.0019	0	0.0143	0	0.0123	0
Total	100.255	100.651	99.1906	98.3735	100.079	100.431	99.4646	97.8947
Mg#	89.6293	91.4558	90.1352	83.3436	89.7238	91.2026	90.2714	83.8081
Cr#				0.0986927				0.0993203
Fe#	0.103707			0.166564	0.102762			0.161919
XFe				0.260188				0.27585
XAl				0.872093				0.86989
	[WES91-Cr]	[WES91-sp]	BKN90	ON81	[WES91-Cr]	[WES91-sp]	BKN90	ON81
P [GPa]			1.1	2.49			1.09	2.55
T [°C]	962	920	992		986	908	985
fO2		1265	3.46092			1258	3.55916
	CY11-q12				CY11-q13
wt.%	ol	opx	cpx	sp	ol	opx	cpx	sp
SiO2	41.04	54.99	52.19	0.0378	41.15	55.25	52.32	0.0416
TiO2	0.0243	0.0662	0.5728	0.1291	0.0514	0.1551	0.5342	0.1218
Al2O3	0.025	4.82	7.05	56.71	0.0158	4.8	7.04	56.3894
Cr2O3	0.0691	0.2875	0.6881	9.0045	0	0.3702	0.7396	8.9622
FeO	10.05	6.56	2.97	10.4066	9.93	6.4	2.89	10.6448
MnO	0.1291	0.1452	0.0562	0.0952	0.1529	0.1816	0.061	0.0854
NiO	0.3415	0.0163	0.077	0.37	0.3715	0.0772	0.0645	0.3888
MgO	49.19	33.03	15.35	21.4535	49.36	32.55	15.21	21.3454
CaO	0.0892	0.8048	19.14	0.005	0.0797	0.77	19.2	0
Na2O	0	0.1404	1.75	0	0.0269	0.1405	1.75	0
K2O	0.0134	0.0027	0.004	0	0.0029	0.0009	0	0
Total	100.972	100.863	99.8482	98.4123	101.141	100.695	99.8093	98.1424
Mg#	89.7169	92.0475	90.2083	83.7905	89.8586	90.2231	90.3674	83.6471
Cr#				0.0930952				0.0929569
Fe#	0.102831			0.162095	0.101414			0.163529
XFe				0.28911				0.301206
XAl				0.874002				0.871866
	[WES91-Cr]	[WES91-sp]	BKN90	ON81	[WES91-Cr]	[WES91-sp]	BKN90	ON81
P [GPa]			0.72	2.57			0.81	2.61
T [°C]	952	909	960		976	898	955
fO2		1233	3.79947			1228	3.87601

## Sheet: REE-thermometry
Supplementary Table 3: geo-oxythermobarometry estimates in Coyhaique peridotite xenoliths
	wt.%	SiO2	TiO2	Al2O3	Cr2O3	FeO	MnO	MgO	CaO	Na2O	K2O	ppm	La	Ce	Pr	Nd	Sm	Eu	Gd	Tb	Dy	Y	Ho	Er	Tm	Yb	Lu	TREE (°C)	±1σ
CY4-q1	opx	54.61	0.1387	5.33	0.485	6.42	0.108	31.8	0.9806	0.1031	0.001		0.0095	0.0368333	0.00791333	0.054	0.035	0.0152333	0.074	0.0202667	0.183333	1.41833	0.0546667	0.199	0.0445667	0.328667	0.0625667	1114	5
CY4-q1	cpx	51.51	0.4384	7.2	0.8117	3.27	0.1014	15.56	18.34	1.7	0.0156		1.67333	4.03333	0.648667	3.54333	1.42667	0.586333	2.15333	0.424	2.99	17.3767	0.689	2.05333	0.306667	1.81667	0.261333
												Dopx/cpx	0.00567729	0.00913223	0.0121994	0.0152399	0.0245327	0.0259807	0.0343653	0.0477987	0.0613155	0.0816229	0.079342	0.0969156	0.145326	0.180917	0.239413
												ln(D)-A	-6.63524	-6.1599	-5.87033	-5.6478	-5.17171	-5.11436	-4.83467	-4.50471	-4.25568	-3.9696	-3.99795	-3.79787	-3.39273	-3.17367	-2.89352
												B/1000	-9.85637	-9.35611	-8.8544	-8.35152	-7.46201	-7.07604	-6.68993	-6.30379	-5.91774	-5.68028	-5.56158	-5.23533	-4.93901	-4.67257	-4.43598
CY4-q4	opx	54.83	0.0621	5.1	0.3713	6.39	0.138	32.09	0.9246	0.1281	0		0.0038	0.0193	0.00556667	0.0367667	0.0303333	0.0113333	0.0713333	0.0178	0.152	1.35367	0.0475667	0.201333	0.0348	0.297	0.0548667	1097.69	26.7726
CY4-q4	cpx	51.73	0.4025	7.29	0.7698	3.2	0.0841	15.43	18.52	1.85	0.0178		1.59633	4.26	0.760333	4.40333	1.66867	0.675	2.33333	0.457667	3.03767	18.33	0.677	1.97433	0.3024	1.84467	0.276333
												Dopx/cpx	0.00238046	0.00453052	0.00732135	0.00834974	0.0181782	0.0167901	0.0305714	0.0388929	0.0500384	0.0738498	0.070261	0.101975	0.115079	0.161005	0.198552
												ln(D)-A	-7.5085	-6.86496	-6.385	-6.25356	-5.47557	-5.555	-4.95573	-4.71498	-4.463	-4.07376	-4.12358	-3.75106	-3.63017	-3.29436	-3.08474
												B/1000	-9.94551	-9.44213	-8.9358	-8.42681	-7.5231	-7.12966	-6.73531	-6.3402	-5.94446	-5.70067	-5.57872	-5.24319	-4.93801	-4.66328	-4.41906
CY4-q6	opx	54.44	0.124	5.21	0.4699	6.39	0.1303	31.88	0.9226	0.1599	0.0084		0.0103667	0.0568667	0.0088	0.0563333	0.0294	0.0126667	0.0753333	0.0168667	0.166	1.207	0.0477667	0.176333	0.0349667	0.268333	0.0453	1118.7	14.4024
CY4-q6	cpx	52.07	0.3924	7.05	0.7615	3.37	0.071	15.5	18.44	1.76	0.0029		2.81567	6.06333	0.795333	3.86	1.35767	0.603333	1.94767	0.390267	2.75667	15.5833	0.614667	1.837	0.271333	1.68767	0.242
												Dopx/cpx	0.00368178	0.00937878	0.0110645	0.0145941	0.0216548	0.0209945	0.0386788	0.0432183	0.0602177	0.0774545	0.0777115	0.0959898	0.12887	0.158997	0.18719
												ln(D)-A	-7.11479	-6.17974	-6.01445	-5.73757	-5.34296	-5.37393	-4.7629	-4.65193	-4.32023	-4.0685	-4.06519	-3.85395	-3.55939	-3.34931	-3.18607
												B/1000	-9.90795	-9.40701	-8.90406	-8.39938	-7.50541	-7.11701	-6.72818	-6.33905	-5.94974	-5.71013	-5.59033	-5.26091	-4.96155	-4.69225	-4.45302
CY4-q7	opx	54.9	0.1658	5.17	0.5252	6.57	0.1369	32.25	0.9081	0.1262	0.0134		0.0127333	0.0576333	0.00863333	0.0493333	0.0386667	0.0135333	0.0523333	0.0144667	0.144333	1.288	0.0464	0.164333	0.0320333	0.289	0.048	1085	67
CY4-q7	cpx	52.34	0.4984	7.2	0.8315	3.31	0.0758	15.46	18.26	1.74	0.0055		1.92733	5.00567	0.738333	3.81667	1.511	0.615333	2	0.394333	2.72667	15.63	0.603333	1.68733	0.232333	1.49267	0.225
												Dopx/cpx	0.00660671	0.0115136	0.011693	0.0129258	0.0255901	0.0219935	0.0261667	0.0366864	0.052934	0.0824056	0.0769061	0.0973923	0.137877	0.193613	0.213333
												ln(D)-A	-6.51889	-5.96344	-5.94798	-5.84775	-5.16477	-5.31622	-5.14249	-4.80457	-4.43793	-3.99532	-4.06439	-3.82822	-3.48061	-3.14111	-3.04412
												B/1000	-9.8635	-9.36093	-8.85845	-8.35627	-7.47149	-7.0889	-6.70694	-6.32571	-5.94532	-5.71168	-5.595	-5.27464	-4.98408	-4.72318	-4.49176
CY6-q2	opx	54.18	0.1396	4.6	0.4733	6.54	0.1944	31.55	0.828	0.0587	0.1214		0.0122667	0.0377	0.00586667	0.0343333	0.0216333	0.0096	0.041	0.0138333	0.138333	1.111	0.0369	0.150333	0.0295333	0.223333	0.036	1113.96	14.9511
CY6-q2	cpx	51.45	0.4359	6.69	0.7974	4.01	0.0644	16.56	18.09	1.1583	0		4.97333	9.11667	0.907	3.62333	1.33333	0.574333	2.09867	0.376333	2.67333	15.7933	0.615667	1.95	0.269333	1.91667	0.242333
												Dopx/cpx	0.00246649	0.00413528	0.00646821	0.00947562	0.016225	0.016715	0.0195362	0.0367582	0.0517456	0.0703461	0.059935	0.077094	0.109653	0.116522	0.148556
												ln(D)-A	-7.30069	-6.78393	-6.33658	-5.95476	-5.41693	-5.38718	-5.23121	-4.59912	-4.25714	-3.95006	-4.11022	-3.85846	-3.50616	-3.44541	-3.20252
												B/1000	-9.84607	-9.34148	-8.83903	-8.33888	-7.46234	-7.0851	-6.70954	-6.33571	-5.9637	-5.7357	-5.62197	-5.31018	-5.02798	-4.77505	-4.55107
CY10-c7	opx	54.65	0.1548	5.11	0.3065	6.48	0.1478	32.71	0.8483	0.0718	0.0007		0.00175667	0.0119333	0.00346	0.0245667	0.0204	0.0137333	0.043	0.0178333	0.152	1.111	0.0446	0.163733	0.0281	0.245333	0.043	990	18
CY10-c7	cpx	51.71	0.571	7	0.7474	2.94	0.0844	15.07	19.17	1.84	0.0019		0.847333	3.66667	0.704	4.26333	1.90867	0.82	2.89667	0.521	3.45333	21.7667	0.779667	2.27	0.370933	2.218	0.294
												Dopx/cpx	0.00207317	0.00325455	0.00491477	0.00576231	0.0106881	0.016748	0.0148446	0.034229	0.0440154	0.0510413	0.0572039	0.0721292	0.0757549	0.11061	0.146259
												ln(D)-A	-7.74274	-7.29176	-6.87957	-6.72048	-6.10269	-5.65354	-5.77418	-4.93874	-4.68727	-4.53918	-4.42519	-4.19336	-4.14431	-3.7658	-3.48644
												B/1000	-10.1206	-9.60703	-9.08736	-8.56204	-7.62247	-7.21082	-6.79671	-6.38032	-5.96184	-5.70335	-5.57385	-5.21688	-4.89138	-4.59769	-4.3361
CY10-q10	opx	54.85	0.1467	4.89	0.3836	6.29	0.1885	32.6	0.826	0.1388	0		0.00175667	0.0119333	0.00346	0.0245667	0.0204	0.0137333	0.043	0.0178333	0.152		0.0446	0.163733	0.0281	0.245333	0.043	1027.6	10.8378
CY10-q10	cpx	51.79	0.5832	7.13	0.7586	2.92	0.0808	15.2	19.06	1.87	0.0123		0.75	3.05667	0.657667	4.05667	1.64	0.702333	2.48533	0.507333	3.42	20.1433	0.718333	1.96667	0.273333	1.88667	0.272
												Dopx/cpx	0.00234222	0.00390403	0.00526102	0.00605588	0.012439	0.0195539	0.0173015	0.0351511	0.0444444		0.0620882	0.0832542	0.102805	0.130035	0.158088
												ln(D)-A	-7.56617	-7.05526	-6.75695	-6.61625	-5.89644	-5.4441	-5.56648	-4.85762	-4.62303		-4.28872	-3.99538	-3.78444	-3.54947	-3.35412
												B/1000	-10.1165	-9.60434	-9.08653	-8.56344	-7.62866	-7.2194	-6.80788	-6.39426	-5.97873	-5.72214	-5.59361	-5.2394	-4.9165	-4.62524	-4.36587
CY11-q13	opx	55.25	0.1551	4.8	0.3702	6.4	0.1816	32.55	0.77	0.1405	0.0009		0.00111333	0.0109333	0.00296667	0.0221333	0.0195	0.0126	0.0413333	0.0154333	0.141333	1.016	0.0492333	0.176	0.0351667	0.244333	0.0435667	1019.72	17.6532
CY11-q13	cpx	52.32	0.5342	7.04	0.7396	2.89	0.061	15.21	19.2	1.75	0		0.925667	3.87	0.768667	4.36667	1.62333	0.712	2.51133	0.496	3.59333	20.25	0.778333	2.25667	0.334	2.09333	0.2946
												Dopx/cpx	0.00120274	0.00282515	0.0038595	0.0050687	0.0120123	0.0176966	0.0164587	0.0311156	0.0393321	0.0501728	0.0632548	0.0779911	0.105289	0.11672	0.147884
												ln(D)-A	-8.22765	-7.37369	-7.06172	-6.78917	-5.92632	-5.53888	-5.6114	-4.97454	-4.74021	-4.49678	-4.26508	-4.05566	-3.75554	-3.65248	-3.41582
												B/1000	-10.1126	-9.59925	-9.08155	-8.55986	-7.63059	-7.22489	-6.8176	-6.40887	-5.99887	-5.746	-5.61941	-5.27085	-4.95346	-4.66744	-4.41296
													La	Ce	Pr	Nd	Sm	Eu	Gd	Tb	Dy	Y	Ho	Er	Tm	Yb	Lu
												ionic radius Å	1.16	1.14	1.13	1.11	1.08	1.07	1.05	1.04	1.03	1.02	1.02	1	0.99	0.99	0.98

## Sheet: P-T data
Supplementary Table 3: geo-oxythermobarometry estimates in Coyhaique peridotite xenoliths
			P [GPa]		T [°C]					∆T (TREE-TBK90)	fO2 [FMQ]	z [km]
pairs	Mg#ol	Cr#sp	KB90	ON81	WES91	WES91b	BK90	W08	TREE		B91
CY4-c5	89.7591	0.11363	1.68	2.57	1054	967	1055	1016.75			3.32255	54.3312
CY4-q1	89.5625	0.113971	1.49	2.59	1042	965	1049	1019.26	1114	65	3.37036	48.1866
CY4-q4	89.7785	0.113181	0.95	2.55	996	956	1006	990.568	1098	92	3.49225	30.723
CY4-q6	89.3415	0.113788	1.6	2.61	1037	965	1040	1005.29	1119	79	3.35447	51.744
CY4-q7	89.4307	0.115971	0.94	2.63	1047	949	1000	1020.33	1085	85	3.61539	30.3996
CY6-q2	89.2207	0.129458	1.21	2.69	1009	923	996	-	1114	118	3.5666	39.1314
CY10-c7	89.6293	0.0986927	1.1	2.49	962	920	992	-	990	-2	3.46092	35.574
CY10-q10	89.7238	0.0993203	1.09	2.55	986	908	985	954.37	1028	43	3.55916	35.2506
CY11-q12	89.7169	0.0930952	0.72	2.57	952	909	960	1038.53			3.79947	23.2848
CY11-q13	89.8586	0.0929569	0.81	2.61	976	898	955	971.249	1020	65	3.87601	26.1954
KB90 = Ca-in-olivine (Kohler and Brey, 1990]
ON81 = Cr-in-spinel [O'Neill, 1981]
WES91 = Cr-Al-opx [Witt-Eickschen and Seck, 1991]
WES91b = opx-sp [Witt-Eickschen and Seck, 1991]
BK90 = Ca-in-opx [Brey and Kohler, 1990]
W08 = Al-in-ol [Wang et al. 2008]
B91 = ol-sp [Ballhaus et al. 1991]
TREE = opx-cpx [Liang et al., 2013]
