# Supplementary material for: Slab melting boosts the mantle wedge contribution to Li-rich magmas
Source: Sci Rep. 2024 Jul 2;14:15168. doi: 10.1038/s41598-024-66174-y (PMC11219803; doi:10.1038/s41598-024-66174-y)
Supplement: Supplementary file 5 — Supplementary Table 4. [file 41598_2024_66174_MOESM5_ESM.xlsx]

## Sheet: olivine
Supplementary Table 4: trace element concentrations of minerals in Coyhaique peridotite xenoliths
concentrations [ppm]	Li7	Sc45	Ti47	V51	Cr52	Mn55	Co59	Ni60	Cu63	Zn66	Ga69	Ge72	Rb85	Sr88	Y89	Zr90	Nb93	Cs133	Ba137	La139	Ce140	Pr141	Nd146	Sm147	Eu153	Gd157	Tb159	Dy163	Ho165	Er166	Tm169	Yb172	Lu175	Hf178	Ta181	Pb208	Th232	U238
CY4-c1-ol-1	1.47433	4.685	28.2867	4.68333	106.167	1153.67	152.5	3500	3.82467	50.3	-	0.948333	-	-	0.0606667	-	-	-	-	-	-	-	-	-	-	-	-	0.00745	0.0028	-	0.00286667	0.0298333	0.00556667	-	-	-	1.07267e-05	-
CY4-c2-ol-inc-1	1.55733	4.66667	35.5	6.34333	182.533	1176	151.767	3490.67	8.86667	51.2333	0.2125	0.938333	0.0846	0.229	0.125	0.07355	-	-	0.770667	0.00436667	-	-	0.0073	0.0064				0.0102	0.00486667	0.024	0.00420667	0.0378667	0.00883333	-	-	-	8.18e-06	0.0103
CY4-c2-ol-1	1.322	4.157	26.2333	5.37	109.3	1158.33	150.967	3496	0.277333	52.4	-	0.947667	-	-	0.0531	-	-	-	-	-	-	-	0.006	-	-	-	-	0.00533333	0.0022	-	0.00253333	0.0276333	0.00653333	-	-	-	5.4e-06	-
CY4-c5-ol-1	2.288	3.918	27.9333	3.99167	103.467	1158.2	151.5	3504.67	6.53567	48.6	-	0.839667	-	-	0.0492667	-	-	-	-	-	-	-		-	-	-	-	0.00705	0.0029	-	0.00234667	0.0208333	0.00566667	-	-	-	1.75867e-06	-
CY4-q1-ol-1	1.15033	4.14133	27.45	4.47467	109.033	1165.33	149.9	3509.33	0.831	51.2967	0.044	0.838333	0.0223	-	-	-	-	-	-	-	-	-	0.00575	0.00535	-	-	-	0.00835	0.002495	-	0.00366667	0.03695	0.00763333	-	-	-	-	0.0029
CY4-q2-ol-1	2.19533	3.47333	25.6	-	103.767	1165.67	152.2	3522.33	0.831667	51.2333	-	0.856	-	-	-	-	-	-	-	-	-	-	-	-	-	-	-	-	-	-	0.002595	-	0.00403333	-	6.79e-05	-	-	-
CY4-q3-ol-1	1.88667	3.50333	26.3	4.7	105.967	1154.67	148.633	3475.33	0.626333	49.8667	0.0281	0.864667	-	-	-	-	-	-	-	-	-	-	-	0.0026	-	-	-	-	-	-	0.00286667	0.02905	0.00616667	-	0.000184	-	-	-
CY4-q4-ol-inc-1	0.814333	3.609	28.3333	5.63	110.4	1125.33	146.1	3470	0.174	48.6667	0.04	0.807333	-	-	-	-	-	-	-	-	-	-	-	-	-	-	-	-	-	-		-	0.00703333	-	0.0006	-	-	-
CY4-q5-ol-1	2.38967	3.21667	-	4.21	100.2	1143.67	148.467	3469.67	0.955	46.1333	-	0.820667	-	-	-	-	-	-	-	-	-	-	-	-	-	-	-	0.0055	0.0023	0.00966667	0.00408	0.0238	0.0042	-	-	-	-	-
CY4-q6-ol-1	1.50833	3.16533	-	4.88667	104.433	1122	143.2	3423	24.45	48.1667	0.776	0.811333	0.509	-	-	-	-	0.0267	8.175	-	-	-	-	-	-	-	-	0.00563333	0.00283333	0.00866667	0.00385	0.0193333	0.00512667	-	-	0.039	0.0023	0.02175
CY6-c2-ol-1	3.799	2.791	18.9233	3.44833	83.6667	1149.33	150.933	3566.67	1.581	57.4667	0.05	0.860333	-	0.00905	0.0483667	0.0196667			0.007	-	0.00147667	-	-	-	-	-	-	0.0039	0.00263		0.00135333	0.0181333	0.00555	-	-	-	-	-
CY6-c4-ol-1	1.71233	3.62433	18.47	4.87667	114.59	1138.67	148.1	3387.33	0.622	66	0.0486667	0.798333	-	0.0175333	0.125033	0.0707333			0.0044	-	0.00315667	-	-	-	-	-	-	0.0180333	0.00556667	0.0179333	0.0038	0.0343333	0.0074	-	-	-	0.0038	-
CY6-c5-ol-1	2.796	2.67	17.32	4.12667	100.867	1159.67	153.933	3540	0.62	68.1333	-	0.8005	-	-	0.0569	0.0433				-	0.00058	-	-	-	-	-	-	0.0035	-	-	0.00144	0.0247	0.0054	-	-	-	-	-
CY6-c6-ol-1	-	4.499	50.7667	8.59	206.7	1132.33	149.567	3243.33	8.46333	77.5667	-	0.8815	-	-	-	-	-	-	-	-	-	-	-	-	-	-	-	-	-	-	-	-	-	-	-	-	-	-
CY6-c7-ol-1	-		18.4667	4.26	97.1333	1148	151.64	3557		61.1	-	0.943	-	-	-	-	-	-	-	-	-	-	-	-	-	-	-	-	-	-	-	-	-	-	-	-	-	-
CY6-q1-ol-1	-	3.83	12.1733	3.81	159.867	1147.33	157.633	3467.33		78.3667	-	0.895	-	-	-	-	-	-	-	-	-	-	-	-	-	-	-	-	-	-	-	-	-	-	-	-	-	-
CY6-q10-ol-1	2.97333	5.25	19.6967	7.26667	245.833	1186.67	152.867	3522.33	0.572	81.1667	0.075	0.870333	-	0.0108	0.1615	0.0435	-	-	-	-	-	-	-	-	-	-	-	-	-	-	-	-		-	-	-	-	-
CY10-c1-ol-1	1.83167	3.53667	25.5	3.55	75.5	1150.33	149.8	3463.33	0.605	43.2733	-	0.821333	-	-	0.0468	0.0153	-	-	-	-	-	-	-	-	-	-	0.00109	-	-	-	-	-	0.00345	-	-	-	-	1.28867e-06
CY10-c4-ol-1	1.416	3.24667	22.8433	3.68433	70.9667	1157.67	152	3522	0.380333	39.0333	0.04	0.830667	-	-	0.0478667	0.0262	-	-	-	-	-	-	-	-	-	-	0.00046	-	-	0.01245	-	0.0259333	-	-	0.00049	-	-	7.43e-07
CY10-c5-ol-1	1.507	3.2	23.3667	3.13667	67.2333	1150.33	152.167	3562	0.395333	43.2067	-	0.814667	-	-	0.0460333	0.0246	-	-	-	-	-	-	-	-	-	-	-	-	-	-	-	-	-	-		-	-	-
CY10-c7-ol-1	1.78767	3	22.76	3.266	64.5167	1124.33	149.7	3586	0.788667	48.6	0.046	0.945	-	0.00875	0.0491	0.02	-	0.0018		-	-	-	-	-	-	-	-	0.0051	-	0.0124	0.0045	0.0213667	0.0061	-		-	-	1.194e-07
CY10-c9-ol-1	1.92467	3.37733	25.9833	4.58667	90.2667	1163	151.233	3727.33	2.35467	44.9333	0.0805	0.912333	0.042	0.0785667	0.0857333	0.0429333	-	-	0.173	-	0.0119	-	-	-	-	-	0.001175	0.00635	-	0.0135333	0.00418	0.0299667	0.00413333	-	7.79e-06	-	-	0.00565
CY10-q3-ol-1	1.823	3.04233	23.51	3.35667	68.3	1134.33	149.967	3606.67	0.684	49.2933	-	0.896333	-	-	0.0464	0.0231333	-	-	-	-	-	-	0.000112	-	-	-	-	-	-	-	-	-	-	-	2.295e-05	-	-	-
CY10-q5-ol-1	1.83367	2.74733	21.4	3.109	64.3	1102	147.033	3493.67	0.520333	46.2667	-	0.963	-	-	0.0391667	0.0219	-	-	0.0048	-	-	-		7.61e-05	-	-	0.00035	-	-	-	-	0.0176	0.0037	-	3.16333e-05	-	-	-
CY10-q6-ol-1	1.38667	2.56733	20.5633	3.19233	60.9333	1117.33	145.067	3528.33	0.284	46.8	-	0.898333	-	-	0.036	0.0183667	-	-	-	-	0.000675	-	-	0.0017419	-	-	0.00072	-	-	0.0108	-	0.0183333	0.00393333	-	0.000226567	-	-	-
CY10-q8-ol-1	-	-	-	-	63.6333	1118	143.667	3444.67	-	39.6333	-	-	-	-	-	-	-	-	-	-	-	-	-	-	-	-	-	-	-	-	-	-	-	-	-	-	-	-
CY10-q10-ol-1	-	-	-	-	60.9333	1099.33	141.5	3496.67	-	41.4	-	-	-	-	-	-	-	-	-	-	-	-	-	-	-	-	-	-	-	-	-	-	-	-	-	-	-	-
CY11-c1-ol-1	1.82833	3.55333	-	7.96	141.667	990.333	132.733	3069.67	-	36.2333	-	0.811667	0.137	-	-	-	-	-	-	-	-	-	-	-	-	-	-	-	-	0.0168	0.00252	0.0271667	0.00555	-	-	-	-	-
CY11-c2-ol-1	2.024	2.612	20.18	2.57767	53.1333	1014	133.333	3340	0.682	34.9733	-	0.713667	-	-	-	-	-	-	-	-	-	-	-	-	-	-	-	-	-	-	-	-	-	-	-	-	-	-
CY11-c2-ol-inc-1	1.11467	3.987	-	-	99.9	1084.67	135.833	3296.67	1.74033	33.7	0.15985	0.668333	0.228	-	-	-	-	-	2.58	-	-	-	-	-	-	-	-	-	0.00555	0.0239	0.00506667	0.0506667	0.00923333	-	-	-	-	-
CY11-c3-ol-1	1.47733	2.90267	-	-	97.9	1045.67	139.033	3239.67	0.3865	34.3333	-	0.714667	-	-	-	-	-	-	-	-	-	-	-	-	-	-	-	-	-	-	0.0032	0.0262667	0.00506667	-	-	-	-	-
CY11-c5-ol-1	1.59733	2.89267	19.4133	4.385	82.6333	1090	143	3449.33	0.500667	42.5333	0.0403333	0.744333	0.0133	0.00755	0.0601333	0.0182	-	0.0026	-	-	-	-	-	-	-	-	-	-	-	-	-	-	-	-	-	-	-	-
CY11-c6-ol-1	1.94933	-	-	-	-	-	-	3489.33	-	40.6667	-	0.830667	-	0.00885	0.0448667	0.0145667	-	-	-	-	-	-	-	-	-	0.0001196	-	-	-	-	-	-	-	-	-	-	-	-
CY11-c8-ol-1	1.227	2.89	18.63	4.741	79.0333	1094	146.1	3605.67	0.310333	46.4667	-	0.963333	-	-	0.0625333	0.0194333	-	-	7.65667e-05	-	-	-	-	0.0046			0.0004	-	-	-	0.00189	0.0225333	0.00646667	-	-	-	-	-
CY11-c10-ol-1	1.222	2.85767	18.9067	6.12	91.3333	1100.33	143.967	3514.67	0.211667	42.7667	-	0.853	-	-	0.0692	0.0256	-	-	0.004	-	0.00104	-	-	-	-	-	0.000803333	0.00515	-	-	0.00223333	0.0240333	0.00609667	0.0018035	1.03e-05	-	2.29e-07	1.67333e-08
CY11-q3-ol-1	1.98433	2.48	15.7733	3.101	81.0667	1094.33	151.867	3620	0.625	55.2333	-	0.826	-	-	-	-	-	-	-	-	-	-	-	-	-	-	-	-	-	-	-	-	-	-	-	-	-	-
CY11-q7-ol-1	2.03867	2.57	20.4733	2.98067	65.8667	1088	144.3	3551.33	-	45.1	-	0.817	-	-	-	-	-	-	-	-	-	-	-	-	-	-	-	-	-	-	-	-	-	-	-	-	-	-
CY11-q10-ol-1	1.66367	2.51967	17.9067	3.416	70.3	1100.67	152.467	3695	-	52.3667	-	0.857333	-	-	-	-	-	-	-	-	-	-	-	-	-	-	-	-	-	-	-	-	-	-	-	-	-	-
CY11-q12-ol-1	1.76133	2.49933	18.8633	2.88933	55.7	1092.67	146.233	3660.33	0.562	44.43	0.048	0.874667	-	-	-	-	-	-	-	-	-	-	-	8.69e-05	-		1.373e-05	-	-	-	0.00124	0.0145	0.00475	-	-	-	2.71e-06	-
CY11-q13-ol-1	1.36467	2.75433	15.82	5.15333	83.4	1104.9	149.633	3676.67	0.185	45.4667	-	0.763	0.031	-	0.074	-	-	-	-	-	-	-		0.0012637	-	0.0071	-	-	-	-	0.00261333	0.0211333	0.0053	-	-	-	2.904e-06	-

## Sheet: opx
Supplementary Table 4: trace element concentrations of minerals in Coyhaique peridotite xenoliths
concentrations [ppm]	Li7	Sc45	Ti47	V51	Cr52	Mn55	Co59	Ni60	Cu63	Zn66	Ga69	Ge72	Rb85	Sr88	Y89	Zr90	Nb93	Cs133	Ba137	La139	Ce140	Pr141	Nd146	Sm147	Eu153	Gd157	Tb159	Dy163	Ho165	Er166	Tm169	Yb172	Lu175	Hf178	Ta181	Pb208	Th232	U238
CY4-c2-opx-1	3.89933	18.6067	755.4	105.5	3245.33	1134	62.1667	815.333	1.57667	36.0333	1.68667	0.987333	-	0.338333	1.234	1.53033	0.0678	-	-	0.00703333	0.0357333	0.00543333	0.0357	0.0273333	0.0122333	0.0686667	0.0143333	0.143	0.0435	0.164667	0.0338667	0.276667	0.0442	0.0423333	-	-	-	0.0034
CY4-c5-opx-1	0.917667	19.7233	802.333	104.767	3119.67	1139.67	61.4667	843	16.9	34.4167	1.726	0.886	0.2155	0.31	1.30133	2.05333	0.0634667	-	-	0.00606667	0.0255333	0.00436667	0.0443333	0.0253667	0.0154	0.064	0.0184667	0.169	0.0499	0.176333	0.0391	0.291667	0.0513333	0.0673333	-	0.033	0.000911733	0.0157667
CY4-q1-opx-1	1.54167	20.41	798	106.367	3246.67	1153.67	62.0733	830.333	3.54367	37	1.70967	0.969	0.115	0.377333	1.41833	1.98033	0.0726667	-	-	0.0095	0.0368333	0.00791333	0.054	0.035	0.0152333	0.074	0.0202667	0.183333	0.0546667	0.199	0.0445667	0.328667	0.0625667	0.06	0.0042	0.0225	0.00405	0.007
CY4-q2-opx-1	1.85867	18.25	743	103.233	3136.33	1123.67	60.8333	807.667	0.476	36.0667	1.634	0.908667	0.0153	-	1.155	1.58033	0.065	-	-	0.00893333	0.0271333	0.00683333	0.0393333	0.0262	0.00776667	0.0503333	0.0144	0.157667	0.0423667	0.1562	0.0300667	0.271333	0.0544333	0.0546667	0.00191667	-	-	0.00295
CY4-q3-opx-1	0.932333	19.4767	759.467	103.2	3184.33	1126.67	60.9667	798	1.02167	35	1.60867	0.952667	0.034	-	1.263	1.67333	0.0725667	-	-	0.00753333	0.0311333	0.0066	0.0477667	0.0403333	0.0131333	0.0588333	0.0176667	0.149667	0.0485333	0.176667	0.0375333	0.268333	0.0501	0.055	0.00276667	-	0.0031	0.00495
CY4-q4-opx-1	4.01	18.9467	768	99.7	3043.67	1116	60.7667	795	1.40933	34.12	1.586	0.96	-	-	1.35367	2.40333	0.0320333	-	-	0.0038	0.0193	0.00556667	0.0367667	0.0303333	0.0113333	0.0713333	0.0178	0.152	0.0475667	0.201333	0.0348	0.297	0.0548667	0.0693333	0.00108667	-	-	0.00127
CY4-q5-opx-1	3.606	18.0967	703.8	99.1667	3009.67	1095	59.7333	782	1.163	33.8	1.545	0.950333	-	-	1.22467	1.698	-	-	-	0.00476667	0.0217667	0.00566667	0.0323333	0.0177	0.0109	0.0543333	0.0159	0.161667	0.046	0.181	0.0331667	0.281333	0.0531	0.0533333	-	-	-	0.002
CY4-q6-opx-1	0.731667	17.0767	799	99.4667	3072	1106.67	59.6333	809.333	7.67733	34.2333	1.58133	0.901667	0.09835	0.452	1.207	2.47533	0.0821	0.0111	0.82	0.0103667	0.0568667	0.0088	0.0563333	0.0294	0.0126667	0.0753333	0.0168667	0.166	0.0477667	0.176333	0.0349667	0.268333	0.0453	0.071	0.0044	-	-	-
CY4-q7-opx-1	6.5	17.2567	718.333	100.033	3118	1115	60.96	791.667	3.20167	35.0667	1.557	0.929667	0.187	0.4	1.288	2.09233	0.0719	-	0.0115	0.0127333	0.0576333	0.00863333	0.0493333	0.0386667	0.0135333	0.0523333	0.0144667	0.144333	0.0464	0.164333	0.0320333	0.289	0.048	0.069	-	-	-	-
CY6-c1-opx-1	1.89233	14.8633	619.933	91.6167	3077	1136	60.3667	766	0.885333	40.5	1.42733	0.960333	-	0.228667	0.954667	1.36133	0.0333667	-	-	0.00966667	0.0527	0.00876667	0.0392667	0.034	0.0077	0.0431667	0.0122667	0.122	0.0299333	0.130633	0.0238	0.204333	0.0412667	-	-	-	-	-
CY6-c2-opx-1	1.26833	16.31	660.333	92.0333	2936	1138.67	80.5333	1053	196.824	39	1.41067	0.945333	0.0676	0.355	1.10033	1.678	0.0702	-	0.043	0.0405333	0.103833	0.0140333	0.0537667	0.0256667	0.0111667	0.054	0.0131667	0.125333	0.036	0.153333	0.0263333	0.261667	0.0430667	-	-	5.5	0.0399	0.0144
CY6-c3-opx-1	6.23667	16.3767	690.767	92.7333	3274.67	1092.47	59.14	787.333	2.329	37.6667	1.45933	0.873667	-	0.247667	1.04767	1.46133	0.0364	-	-	0.008	0.0488	0.00613333	0.0423333	0.025	0.00806667	0.0383333	0.0124	0.134	0.0378667	0.148667	0.0314333	0.201667	0.0419	0.0483	-	-	0.00315	0.00365
CY6-c5-opx-1	-	17.8	628.633	87.1333	2796.33	1111	59.1333	768.667	32.4	39.7667	1.388	0.957	-	-	1.2925	3.36	-	-	-	0.0219667	0.0602667	0.00926667	0.0536667	0.0283333	0.0113	0.0516667	0.0135667	0.139	0.0358333	0.144667	0.0296333	0.235	0.0469667	-	-	-	-	-
CY6-c6-opx-1	-	17.9933	632.667	85.2333	2836.67	1092	57.6667	729	-	38.8667	-	-	-	-	-	2.63	-	-	-	0.00923333	0.0371	0.00673333	0.0396	0.0244333	0.00803333	0.0463333	0.0132	0.122667	0.0381667	0.162	0.0287333	0.269667	0.0534667	-	-	-	-	-
CY6-q1-opx-1	1.31967	17.06	631	90.7	2975.67	1188.67	60.5667	794	0.63	46.96	1.587	0.962333	0.056	0.277	1.017	1.85733	0.0367333	-	-	0.0162667	0.0528333	0.0074	0.0313333	0.0323333	0.0112333	0.0546667	0.0114667	0.103667	0.0312	0.154	0.0296333	0.234	0.0387333	0.043	-	-	0.0046	0.00526667
CY6-q9-opx-1	4.06867	18.29	667	88.3333	3311.33	1231.67	60.5	796.667	1.53	50.1	1.87967	0.994667	-	0.294	1.295	2.23033	0.0293	-	-	0.0228667	0.0817333	0.0165333	0.0723333	0.026	0.0124	0.0716667	0.0161667	0.163333	0.0437333	0.181667	0.0376333	0.275	0.0503333	0.0463333	-	-	0.00725	-
CY6-q2-opx-1	1.52	16.4033	612.333	87.1667	2810	1144	58.8667	759	0.3455	38.9	1.36233	0.928667	-	0.2395	1.111	1.6	0.0336	0.0024	-	0.0122667	0.0377	0.00586667	0.0343333	0.0216333	0.0096	0.041	0.0138333	0.138333	0.0369	0.150333	0.0295333	0.223333	0.036	0.039	0.0019	-	0.0044	0.0019
CY10-c4-opx-1	2.493	16.8733	804.333	93.5667	2576.67	1171.67	62.3933	784.667	1.199	28.9367	1.3748	0.964667	-	0.161667	1.17833	1.71267	-	-	-	0.00202667	0.0112667	0.00330333	0.0220333	0.0215667	0.0104667	0.0546667	0.0142667	0.134333	0.038	0.169667	0.0299	0.275667	0.0452667	-	-	-	-	-
CY10-c8-opx-1	1.157	16.3433	748	89.6	2423.67	1134.33	61	775.667	0.375667	32.49	1.65067	1.06633	-	0.180667	1.13367	1.88333	-	0.00184	-	0.00162	0.0117	0.0031	0.0257667	0.0263333	0.00946667	0.048	0.0161333	0.130667	0.0431333	0.152667	0.0296667	0.291667	0.0427	0.0416	-	-	-	5.16e-08
CY10-q5-opx-1	2.79733	17.3333	781	90.4933	2486.33	1116	58.1067	794.333	0.830667	30.1467	1.53767	0.920667	-	0.163	1.26667	1.98333	-	-	-	0.00199333	0.0107333	0.00273333	0.0279333	0.0243	0.0139	0.052	0.0139333	0.146667	0.0429	0.154667	0.0327	0.236	0.0437333	-	0.000256867	-	-	-
CY10-q8-opx-inc-1	1.74333	16.21	755.333	86.8667	2331.33	1082.67	56.8133	739.2	5.4	29.3	1.49467	1.06833	0.0303	0.208333	1.26833	1.89333	-	-	-	0.00227333	0.0135667	0.0029	0.0273333	0.0193667	0.012	0.045	0.0156333	0.134	0.0363667	0.150333	0.0271667	0.266667	0.0445333	0.0361	6.395e-05	-	-	0.0124
CY10-q10-opx-1	-	16.8633	772.133	88.5667	2514.33	1058.33	55.9667	711.333	-	27.4367	-	-	-	-	-	-	-	-	-	0.00175667	0.0119333	0.00346	0.0245667	0.0204	0.0137333	0.043	0.0178333	0.152	0.0446	0.163733	0.0281	0.245333	0.043	-	-	-	-	-
CY11-c2-opx-rim-1	1.06333	17.2767	677.667	81.8	2057	981.8	52.24	662	5.08	25.2667	1.276	0.901	0.126167	0.296667	1.287	1.70867	0.0075	0.0203	0.00923333	0.00327	0.0217667	0.00483333	0.0327667	0.0174667	0.0118667	0.052	0.0163	0.124667	0.0352667	0.149	0.0284333	0.239667	0.0437667	0.0286667	0.000433	-	0.0021	0.00966667
CY11-c2-opx-1	-	17.29	680	83.4	2122.33	1000.67	52.0567	654.333	-	24.4433	1.229	0.839667	-	-	1.061	1.37367	-	-	-	0.00379	0.0181667	0.0028	0.0267333	0.0194667	0.0052	0.0371	0.0150667	0.154333	0.0405667	0.16	0.034	0.232667	0.0433	-	-	-	-	-
CY11-c3-opx-1	2.506	16.8467	710.333	88.7333	2403	1064.3	56.68	710.3	0.656667	27.04	1.37467	0.848667	0.00595	-	1.03633	1.36767	-	-	-	0.00218333	0.0118667	0.00305	0.0268667	0.014	0.00573333	0.038	0.0144667	0.139	0.0410333	0.143	0.0309333	0.286	0.0473333	0.0443333	-	-	-	-
CY11-c3-opx-riml-1	1.41	17.35	684.133	84.6333	2187.67	1048.33	56.5667	736.667	5.33933	28.21	1.42067	0.932667	0.0566	0.1701	1.22833	1.55433	-	-	-	0.00158	0.0108333	0.00272667	0.0264333	0.0201	0.00443333	0.0493333	0.0138333	0.132333	0.0384	0.135667	0.0293667	0.243	0.0446667	0.034	-	-	-	-
CY11-c5-opx-1	1.54	14.4	665.667	87.1333	2233	1063	57.2333	733.2	1.51433	30.3967	1.511	0.915667	0.0322	0.156267	0.997	1.212	-	0.00173667	0.0084	0.0011	0.0108	0.00333333	0.0260667	0.0215667	0.0068	0.051	0.0099	0.115	0.0291	0.117333	0.0231	0.218333	0.0439333	0.042	-	-	-	0.0049
CY11-c6-opx-1	2.51	16.8767	717.667	89.0667	-	-	-	-	-	-	1.53967	1.067	-	0.156433	1.10767	1.35067	-	-	-	0.00173333	0.0117333	0.00268667	0.0303333	0.0196667	0.0091	0.049	0.0132	0.129333	0.0358667	0.145333	0.0265333	0.249	0.0473333	0.043	-	-	-	-
CY11-c8-opx-1	1.377	15.2167	675	85.3567	2250	1077	58.3	761.8	0.428	35.1	1.65533	1.10467	0.0104	0.165333	1.16033	1.39433	0.0079	-	0.0001668	0.00138	0.0114	0.00296667	0.0238333	0.0173667	0.0106	0.049	0.0129333	0.135333	0.035	0.132	0.0299667	0.287333	0.0515333	0.0443333	-	-	-	-
CY11-c10-opx-1	1.66	15.6933	684.733	86.4333	2271	1062.67	56.0333	699	0.384	29.8233	1.45967	0.931667	-	0.139667	0.925333	1.19967	-	-	0.018	0.00123333	0.0114667	0.0029	0.0253333	0.0225	0.0083	0.045	0.0119667	0.117	0.0374333	0.129667	0.0268	0.237	0.044	0.0373333	-	-	-	-
CY11-q3-opx-1	2.391	16.38	692.7	85.4333	2250	1076.67	57.6267	741.333	-	32.5667	1.611	1.091	-	-	1.257	1.53333	-	-	-	0.000686667	0.0108333	0.0029	0.0280333	0.0226667	0.0135333	0.0406	0.0138667	0.133	0.0393333	0.152	0.0333333	0.296	0.0544333	-	-	-	-	-
CY11-q7-opx-1	1.25733	14.8733	657.667	86.5333	2245.67	1065.67	56.8	706.333	-	31.5333	1.506	0.931333	-	-	0.953333	1.16967	-	-	-	0.000306667	0.0119333	0.00246667	0.0237333	0.0191667	0.00986667	0.0386667	0.0122667	0.110667	0.0324667	0.121667	0.0259333	0.201667	0.041	-	-	-	-	-
CY11-q10-opx-1	3.319	16.5367	700.333	87.1833	2362.33	1083.67	58.56	735.457	-	31.3333	1.544	0.965	-	-	1.138	1.41133	-	-	-	0.000386667	0.0131667	0.0027	0.0308	0.0175667	0.00993333	0.0406667	0.0121	0.141	0.0446333	0.169333	0.0281667	0.243	0.0446667	0.0416667	-	-	-	-
CY11-q12-opx-2	2.927	16.16	672	84.4667	2239.67	1044.33	55.7	685	5.56	27.76	1.42567	0.906333	-	0.584	1.07433	1.37633	-	-	-	0.00120333	0.0129	0.0029	0.0290667	0.0207	0.0119	0.0446667	0.0130333	0.126	0.0400667	0.139	0.0315667	0.240667	0.0444667	0.041	-	-	-	-
CY11-q13-opx-1	4.47067	18.1	714.967	86.7333	2355.33	1082.67	58.12	712	0.969333	27.06	1.46467	0.957	-	-	1.016	1.33467	0.0076	-	-	0.00111333	0.0109333	0.00296667	0.0221333	0.0195	0.0126	0.0413333	0.0154333	0.141333	0.0492333	0.176	0.0351667	0.244333	0.0435667	0.0345667	-	-	4.033e-06	-

## Sheet: cpx
Supplementary Table 4: trace element concentrations of minerals in Coyhaique peridotite xenoliths
concentrations [ppm]	Li7	Sc45	Ti47	V51	Cr52	Mn55	Co59	Ni60	Cu63	Zn66	Ga69	Ge72	Rb85	Sr88	Y89	Zr90	Nb93	Cs133	Ba137	La139	Ce140	Pr141	Nd146	Sm147	Eu153	Gd157	Tb159	Dy163	Ho165	Er166	Tm169	Yb172	Lu175	Hf178	Ta181	Pb208	Th232	U238
CY4-q1-cpx	9.02	58.54	2649	235.533	5401	699	22.9767	395.367	8.38	10.86	1.80133	0.721333	0.181867	59.9667	17.3767	23.4667	1.35433	0.00857333	1.09933	1.67333	4.03333	0.648667	3.54333	1.42667	0.586333	2.15333	0.424	2.99	0.689	2.05333	0.306667	1.81667	0.261333	0.759667	0.0346667	0.052	0.225333	0.073
CY4-q3-cpx	6.34333	58.1433	2718.33	236.8	5496.67	693.333	21.48	340	1.67867	9.6	1.608	0.662667	0.0098	68.5	16.2267	20.95	1.51333	-	0.082	2.057	4.40333	0.673	3.6	1.38867	0.581667	2.068	0.395333	2.78333	0.638333	1.90867	0.2776	1.68	0.267333	0.803333	0.0728333	0.0383333	0.244667	0.0662
CY4-q4-cpx	7.09	58.7767	2960.67	240.3	5610	734.333	23.0833	366.567	1.03467	10.1267	1.697	0.757	0.0156333	68.4	18.33	33.6667	1.45033	0.000533333	0.0746667	1.59633	4.26	0.760333	4.40333	1.66867	0.675	2.33333	0.457667	3.03767	0.677	1.97433	0.3024	1.84467	0.276333	1.06633	0.0865	0.0284	0.188	0.0604667
CY4-q5-cpx	11.0233	54.6433	2560.67	236.5	5520.67	694.233	22.2133	352.033	1.197	10.2867	1.67633	0.775333	0.0104	63.3667	16.31	21.56	1.354	-	0.082	1.58633	3.84	0.625333	3.48667	1.357	0.597333	1.95067	0.415667	2.87067	0.623	1.85367	0.275667	1.761	0.249667	0.739667	0.0585	0.0328333	0.199667	0.0637333
CY4-q6-cpx	11.9867	54.9033	2682	238.467	5504	693.633	21.8333	344.5	1.222	10.3033	1.61933	0.703333	0.00816667	75.4333	15.5833	21.3267	1.616	-	0.0833333	2.81567	6.06333	0.795333	3.86	1.35767	0.603333	1.94767	0.390267	2.75667	0.614667	1.837	0.271333	1.68767	0.242	0.751333	0.0623333	0.062	0.321	0.092
CY4-q7-cpx	9.75667	53.3667	2715.67	241.467	5643.33	707	22.5467	348.333	1.42533	10.2833	1.71233	0.808333	0.00346667	64.5	15.63	24.36	1.18667	-	0.0713333	1.92733	5.00567	0.738333	3.81667	1.511	0.615333	2	0.394333	2.72667	0.603333	1.68733	0.232333	1.49267	0.225	0.696333	0.0414667	0.07	0.226333	0.0813667
CY6-c1-cpx	12.12	53.2	2519	237.067	5783.33	665	20.2667	319.767	3.35467	10.5	1.503	0.719	0.0131333	80.3333	14.31	23.1833	1.01967	-	0.0477	6.02	12.3267	1.28033	4.60667	1.37567	0.620333	1.82633	0.356333	2.50367	0.574667	1.605	0.230833	1.44167	0.213333	0.668333	0.0761	0.237333	0.648333	0.198567
CY6-c4-cpx	11.6967	59.7667	2720.67	236.4	6083.33	680.333	21.3067	338.1	2.99067	10.7167	1.57367	0.801	0.006	102.9	17.48	31.8	0.928	-	0.0497	7.61	17.7933	2.20667	8.64333	2.188	0.813667	2.476	0.461667	3.139	0.675333	1.88	0.28	1.75967	0.2587	0.812	0.124333	0.304667	0.837	0.211333
CY6-c7-cpx	12.6467	60.3933	2396.67	227.633	5370	682.667	27.9	756	889.567	13.05	1.605	0.801333	0.116067	72.7	17.0133	37.6667	1.02867	0.003	0.122667	5.16667	9.30667	1.054	4.45333	1.62933	0.619333	2.24333	0.437	3.04333	0.648333	1.86667	0.269333	1.70633	0.255333	1.21267	0.0795	3.202	0.681333	0.149667
CY6-q10-cpx	10.01	60.1967	2587	241.6	6370	698.667	21.6867	360.333	2.55333	12.3433	1.60767	0.745333	0.0223	63.0667	17.2067	26.1333	1.106	0.00243333	0.148	3.30333	5.48	0.686	3.27333	1.35333	0.596333	2.08667	0.385667	3.00667	0.682333	2.08333	0.255	1.92667	0.250333	0.715	0.0313333	0.244667	0.661667	0.16
CY6-q2-cpx	13.4467	56.8	2561.67	252.067	6140	718	22.3567	364.967	3.64067	12.5767	1.555	0.792333	0.0103	73.5	15.7933	24.0667	1.06933	0.00120667	0.0586667	4.97333	9.11667	0.907	3.62333	1.33333	0.574333	2.09867	0.376333	2.67333	0.615667	1.95	0.269333	1.91667	0.242333	0.672	0.0521	0.239333	0.743	0.223667
CY6-q5-cpx	14.5267	63.1	2734.67	263.533	6723.33	785	25.3167	438.667	22.5	13.9933	1.658	0.888333	0.0682667	88.2667	19.9667	34.3667	1.20533	0.00212667	0.0653333	5.402	10.72	1.23833	5.23	1.78867	0.693	2.57	0.448667	3.00667	0.673667	2.18333	0.336333	2.35333	0.349333	0.976667	0.0866667	0.299667	0.897	0.2
CY10-c5-cpx	5.22967	60	3689.67	253.467	5363.33	696.667	20.9067	322.867	1.164	7.91333	1.61067	0.731	0.0098	63.5667	19.4767	36.7	0.15	0.00086	0.022473	0.797667	3.35667	0.626	3.6	1.62067	0.694	2.60667	0.481333	3.22	0.705333	2.113	0.294	1.998	0.294667	0.919333	0.0131333	0.0208667	0.0245	0.00516667
CY10-c7-cpx	5.36333	65.2333	3680.67	258.967	4933.33	719.333	21.69	398.667	7.07333	9.34	2.039	0.871	0.054	69.2333	21.7667	40.8	0.175	0.002	0.0184	0.847333	3.66667	0.704	4.26333	1.90867	0.82	2.89667	0.521	3.45333	0.779667	2.27	0.370933	2.218	0.294	1.02	0.0135	0.033	0.0235667	0.0209
CY10-c8-cpx	5.91	62.7667	3501.33	249.667	4826.67	673	21.3467	359.933	2.83133	8.39333	1.91567	0.846	0.0170667	64.9667	19.5	36.4	0.146667	0.00174667	0.0053	0.828667	3.6	0.650333	4.00333	1.76933	0.767667	2.68333	0.496	3.29333	0.712	2.10333	0.327333	1.965	0.285667	1.105	0.0155333	0.0171667	0.0188333	0.00533333
CY10-q3-cpx	4.94333	65.5267	3559	245.867	4680	697	22.97	597.9	43.9833	9.72	1.93667	0.814	0.0483	62.1333	21.45	38.9333	0.152867	0.00237333	0.0389	0.834333	3.54333	0.679	4.11	1.84967	0.731333	2.77333	0.536	3.66	0.779667	2.30333	0.361	2.23	0.310333	1.09733	0.0112	0.130667	0.022	0.0161333
CY10-q5-cpx	5.03667	62.34	3541.33	256.367	5190	784.333	20.7667	363.367	1.38333	9.81	2.135	0.791333	0.0282	64.7	20.5833	35.8667	0.151	0.00100333	0.0507667	0.828333	3.43333	0.649333	3.99667	1.77467	0.748333	2.77	0.509333	3.43333	0.774333	2.15667	0.327667	2.1	0.291667	1.069	0.0138667	0.0846667	0.0157	0.00686667
CY10-q6-cpx	4.26667	58.3367	3527.33	250.7	5390	702.667	21.44	354.333	2.491	8.95333	1.94	0.838333	0.0345333	66.7	20.5433	35.27	0.1461	0.00293333	0.0174667	0.776667	3.55667	0.728333	4.37	1.84333	0.764667	2.65333	0.514667	3.38333	0.714333	2.11333	0.299667	2.08	0.291333	1.017	0.0134333	0.0360667	0.0180667	0.00673333
CY10-q10-cpx	4.504	61.0167	3570	258.267	5226	691	20.1033	341.667	1.358	7.86333	1.577	0.720333	0.00613333	61.2	20.1433	35.2	0.132	0.0017	0.007	0.75	3.05667	0.657667	4.05667	1.64	0.702333	2.48533	0.507333	3.42	0.718333	1.96667	0.273333	1.88667	0.272	1.01033	0.0118	0.0262667	0.0164333	0.00483333
CY11-c1-cpx	13.11	64.0167	3439	250.4	5201.33	639.867	20.1067	303.8	1.41567	7.02333	1.48767	0.712333	0.0191	62.4	22.4667	33.4	0.110167	0.00121333	0.0693333	0.846333	3.55333	0.739667	4.24	1.60733	0.686667	2.79433	0.542333	3.512	0.730333	2.08433	0.279667	1.912	0.261333	0.839333	0.00806667	0.0212333	0.0673333	0.0258667
CY11-c2-cpx	5.99667	67.4267	3319.33	248.233	4538.33	611.667	19.4133	305.1	0.893333	6.65333	1.36567	0.648	0.0102	50.4667	16.49	25.1333	0.0762	-	0.0323333	0.765	3.29667	0.605	3.27	1.169	0.55	2.02067	0.407667	3.13667	0.679	1.90333	0.270633	1.613	0.222333	0.734	0.00546667	0.01584	0.0440667	0.0330667
CY11-c3-cpx	5.58333	64.8567	3283.33	249.733	4527	670.333	23.4367	432.6	18.4133	7.55667	1.45667	0.646667	0.171333	52.5333	17.5933	27.06	0.106333	0.00683333	0.472	0.852333	3.46333	0.642	3.52333	1.271	0.554333	2.17	0.435	3.27333	0.675333	2.01267	0.277	1.754	0.233667	0.755	0.00603333	0.0453	0.0907667	0.0676667
CY11-c4-cpx	5.00333	59.88	3328.33	263.833	4799.67	698.567	23.9533	396.567	2.951	8.76667	1.661	0.721333	0.0981667	58.4033	18.22	26.7067	0.1093	0.0037127	0.0893333	0.858	3.85767	0.728667	4.11333	1.47533	0.677667	2.247	0.438667	3.01633	0.612	1.83667	0.263	1.899	0.269667	0.82	0.00663333	0.0204667	0.104	0.056
CY11-q3-cpx	5.33667	62.41	3453.33	254.767	5256.67	656	20.7067	323.7	0.613667	8.08667	1.765	0.814333	0.0203333	54.5333	18.22	27.0733	0.0876	0.00061	0.023	0.841333	3.48333	0.739667	4.31	1.718	0.63	2.34	0.433	3.20333	0.702667	2.057	0.292333	1.855	0.27	0.881667	0.00654333	0.00936667	0.0636667	0.0332
CY11-q10-cpx	4.44667	60.0533	3467.33	253.1	5340	652.9	20.8033	306.067	0.732	7.54333	1.644	0.734333	0.00896667	53.0667	17.5033	25.88	0.0920667	0.00183333	0.0343667	0.842333	3.61	0.710667	3.97667	1.53	0.610333	2.05167	0.4056	3.23333	0.652667	2.03667	0.291667	1.71	0.234333	0.703667	0.0058	0.0125667	0.0576667	0.0338667
CY11-q13-cpx	12.0633	67	3426	266.033	5113.67	702.4	22.4533	476.467	10.06	9.66333	2.041	0.896667	0.363967	57.7	20.25	30.46	0.101333	0.0535667	0.0676667	0.925667	3.87	0.768667	4.36667	1.62333	0.712	2.51133	0.496	3.59333	0.778333	2.25667	0.334	2.09333	0.2946	0.966333	0.00876667	0.0106333	0.079	0.0314667
CY11-c2-cpx-rim	3.42	74.6667	3524.33	275.833	4986.67	738.333	28.3667	620.667	17.2333	10.36	1.922	0.728333	1.99133	34.46	19.2	27.8667	0.0867333	0.0970333	7.26	0.811667	3.48	0.652333	3.75667	1.36333	0.573667	2.28433	0.469333	3.35333	0.704	1.98	0.2693	1.64	0.246	0.780667	0.00476667	0.038	0.0683333	0.162
CY11-c4-cpx-rim	3.48033	72.6	3161	288.533	5722	2670	283.333	7020	114	79.0333	2.36333	2.10667	3.26333	27.3	18.7467	24.04	0.122033	0.158667	7.96667	0.633667	3.27333	0.695333	4.20333	1.41	0.613333	2.22	0.455667	3.184	0.633	1.96633	0.297	1.97	0.269	0.806333	0.00336667	0.177333	0.0606667	0.322
CY11-q10-cpx-rim	4.14667	71.08	3741.67	284	5153.67	734.667	23.9433	464.167	13.3667	12.15	2.34	0.896667	2.38667	50.3667	21.56	31.8167	0.0933333	0.0404667	4.43333	0.918	3.95667	0.866667	5.01667	1.953	0.786667	2.79667	0.530667	3.73667	0.808333	2.38333	0.353	2.18667	0.326667	1.01333	0.008	0.110667	0.0646667	0.0896667
CY11-q13-cpx-rim	7.7	72.9333	3736.67	280.233	5144.33	754.367	24.63	468.567	5.88	9.80333	1.841	0.853333	1.06433	54.3	20.6733	30.9833	0.112767	0.0213333	0.284667	0.995667	4.19633	0.854333	4.926	1.866	0.767667	2.668	0.489667	3.65	0.827667	2.6	0.361	2.46	0.352667	1.18967	0.00616667	0.0237667	0.0823333	0.0638333

## Sheet: BHVO-2G
Supplementary Table 4: trace element concentrations of minerals in Coyhaique peridotite xenoliths
	LA-ICP-MS Reference Material
	BHVO-2G			GeoRem
	X (n = 16)	RSD	Er
Li7	4.39856	0.0172406	0.000326705	4.4
Sc45	32.9472	0.00964297	0.00160045	33
Ti47	16750.9	0.00968063	0.0276653	16300
V51	308.702	0.0150841	0.00227874	308
Cr52	293.944	0.0175486	0.00322336	293
Mn55	1320.68	0.0171433	0.223132	1700
Fe56	88179.1	0.0172019	0.219654	113000
Co59	44.1831	0.0280392	0.00416246	44
Ni60	116.47	0.0300835	0.00405492	116
Cu63	126.919	0.0352396	0.000641586	127
Zn66	101.346	0.045809	0.00640886	102
Ga69	22.0741	0.0379225	0.003367	22
Ge72	1.6133	0.0500391	0.00831019	1.6
Rb85	9.23944	0.0416913	0.00428744	9.2
Sr88	398.8	0.0524783	0.00707071	396
Y89	26.1117	0.0520578	0.00429487	26
Zr90	170.385	0.0333777	0.0022658	170
Nb93	18.3637	0.0354567	0.00348108	18.3
Cs133	0.100752	0.111748	0.00751852	0.1
Ba137	131.511	0.0232596	0.00390161	131
La139	15.2215	0.0178702	0.00141326	15.2
Ce140	37.5956	0.0274668	0.000118203	37.6
Pr141	5.33626	0.0537179	0.00256836	5.35
Nd146	24.4739	0.0660336	0.00106576	24.5
Sm147	6.14241	0.0589848	0.00695203	6.1
Eu153	2.07998	0.0639263	0.00482197	2.07
Gd157	6.1887	0.0493227	0.00465969	6.16
Tb159	0.919407	0.0478152	0.000644122	0.92
Dy163	5.31783	0.0458007	0.0071654	5.28
Ho165	0.988796	0.0444327	0.00897581	0.98
Er166	2.5617	0.0555198	0.000665509	2.56
Tm169	0.333831	0.0739122	0.0181427	0.34
Yb172	1.97867	0.0683982	0.0155887	2.01
Lu175	0.273709	0.0852134	0.0189632	0.279
Hf178	4.23148	0.0800827	0.0204904	4.32
Ta181	1.14624	0.0681196	0.00326892	1.15
Pb208	1.6633	0.083808	0.0215904	1.7
Th232	1.21609	0.049533	0.00320279	1.22
U238	0.39787	0.0908289	0.0127286	0.403
