# Supplementary material for: Slab melting boosts the mantle wedge contribution to Li-rich magmas
Source: Sci Rep. 2024 Jul 2;14:15168. doi: 10.1038/s41598-024-66174-y (PMC11219803; doi:10.1038/s41598-024-66174-y)
Supplement: Supplementary file 6 — Supplementary Table 5. [file 41598_2024_66174_MOESM6_ESM.xlsx]

## Sheet: pMELTS-calculations
Supplementary Table 5: geochemical modelling of Li abundances in silicate melts produced by partial melting of Coyhaique peridotite xenoliths
pMELTS calculations
T = 1200 °C
P = 15 [kbar]
fO2 = FMQ +3
bulk		melt fraction [F]	melt composition [wt.%]														solid residuum
			SiO2	TiO2	Al2O3	Fe2O3	Cr2O3	FeO	MnO	MgO	NiO	CaO	Na2O	K2O	P2O5	H2O	ol	opx	cpx	sp
CY4 + 0.3 wt.% H2O		0.047	48.6193	0.359579	18.558	0.378784	0.118233	5.07951	0.041047	8.92032	0.016819	7.6646	3.77906	0.20854	0	6.25621	68.1	13.9	11.2	1.9
CY4 + 0.5 wt.% H2O		0.073	48.42	0.36918	18.0484	0.459922	0.137991	5.21127	0.043687	9.19765	0.017991	8.42449	2.78241	0.135039	0	6.75194	69.2	11.9	9.9	1.6
CY4 + 0.7 wt.% H2O		0.097	48.4391	0.384028	17.52	0.524917	0.166646	5.25286	0.046119	9.36453	0.019094	8.85412	2.22898	0.101403	0	7.09818	70.3	9.9	8.7	1.3
CY6 + 0.3 wt.% H2O		0.046	48.4543	0.339918	17.9363	0.514559	0.123367	5.82365	0.043474	8.875	0.018028	8.1182	2.80919	0.434006	0	6.51009	68.6	17	8.2	1.5
CY6 + 0.5 wt.% H2O		0.07	47.95	0.337936	16.8943	1.00142	0.118438	6.24466	0.047858	9.35126	0.019899	8.70304	2.02331	0.281102	0	7.02679	69.1	15.5	7	1.4
CY6 + 0.7 wt.% H2O		0.094	48.0956	0.352727	16.2938	1.00016	0.150059	6.27351	0.050923	9.49481	0.021303	9.08066	1.61045	0.210473	0	7.36551	70.2	13.4	5.8	1.1
T = 1100 °C
P = 15 [kbar]
fO2 = FMQ +3
bulk		melt fraction [F]	melt composition [wt.%]														solid residuum
			SiO2	TiO2	Al2O3	Fe2O3	Cr2O3	FeO	MnO	MgO	NiO	CaO	Na2O	K2O	P2O5	H2O	ol	opx	cpx	sp
CY4 + 0.3 wt.% H2O		0.022	48.2396	0.241133	19.9293	0.3034	0.177967	3.80757	0.065873	6.50878	0.025028	5.92074	3.5507	0.452042	0	10.7779	66.9	15.8	10.2	1.9
CY4 + 0.5 wt.% H2O		0.044	48.0508	0.230235	19.917	0.303835	0.188769	3.83439	0.064237	6.6346	0.024549	6.08237	3.50307	0.226049	0	10.94	68.3	13.6	11	1.9
CY4 + 0.7 wt.% H2O		0.061	47.978	0.233131	19.7046	0.333551	0.205645	3.87444	0.065246	6.7508	0.025072	6.35562	3.08754	0.160371	0	11.226	69.4	11.8	10.8	1.7
CY6 + 0.3 wt.% H2O		0.027	48.2456	0.207747	19.7801	0.335404	0.173621	4.22328	0.063561	6.3585	0.024474	5.80505	3.61612	0.561779	0	10.6047	68.1	17.8	9.2	1.8
CY6 + 0.5 wt.% H2O		0.044	47.8832	0.206498	19.0509	0.744747	0.152829	4.4542	0.068926	6.67276	0.026625	6.27889	2.77851	0.449354	0	11.2326	68.6	16.5	8.7	1.7
CY6 + 0.7 wt.% H2O		0.059	47.8239	0.216953	18.6705	0.750681	0.182642	4.55879	0.071651	6.82743	0.027847	6.6575	2.25481	0.332192	0	11.6251	69.6	14.8	8.1	1.5
T = 1100 °C
P = 10 [kbar]
fO2 = FMQ +3
bulk		melt fraction [F]	melt composition [wt.%]														solid residuum
			SiO2	TiO2	Al2O3	Fe2O3	Cr2O3	FeO	MnO	MgO	NiO	CaO	Na2O	K2O	P2O5	H2O	ol	opx	cpx	sp
CY4 + 300 ppm H2O		0.047	53.5639	0.24879	20.4375	0.28749	0.110062	2.88613	0.021604	5.67439	0.008054	6.47324	3.79888	0.209356	0	6.28069	69.5215	12.4085	11.3443	1.98989
CY4 + 500 ppm H2O		0.072	53.4089	0.264608	19.9409	0.368042	0.129516	2.99835	0.02341	5.8683	0.00875	7.18014	2.8148	0.137141	0	6.85706	71.4686	9.39742	10.2985	1.62021
CY4 + 700 ppm H2O		0.095	53.4532	0.287444	19.3858	0.441477	0.157303	3.0537	0.025128	5.98489	0.009419	7.56707	2.26619	0.103781	0	7.26467	73.332	6.47224	9.38287	1.29713
CY6 + 0.3 wt.% H2O		0.045	53.5431	0.23558	19.9165	0.391543	0.110769	3.30874	0.023343	5.63131	0.008814	6.9119	2.85318	0.441579	0	6.62368	70	15.3	8.5	1.6
CY6 + 0.5 wt.% H2O		0.069	53.4184	0.254271	19.2855	0.485071	0.139153	3.44388	0.02549	5.83768	0.00965	7.55318	2.07652	0.287354	0	7.18386	71.9	12.3	7.5	1.3
CY6 + 0.7 wt.% H2O		0.091	53.5583	0.278932	18.5703	0.562459	0.172653	3.50614	0.027834	5.95644	0.010569	7.87477	1.65917	0.21729	0	7.60517	73.7136	9.46265	6.69729	1.00879
T = 1000 °C
P = 10 [kbar]
fO2 = FMQ +3
bulk		melt fraction [F]	melt composition [wt.%]														solid residuum
			SiO2	TiO2	Al2O3	Fe2O3	Cr2O3	FeO	MnO	MgO	NiO	CaO	Na2O	K2O	P2O5	H2O	ol	opx	cpx	sp
CY4 + 300 ppm H2O		0.019	52.7703	0.151573	21.4038	0.261256	0.177225	2.10585	0.036773	4.08458	0.012518	5.21865	2.55621	0.334246	0	10.887	67.1206	15.5362	9.34558	1.8921
CY4 + 500 ppm H2O		0.04	52.746	0.153265	21.2873	0.274705	0.196477	2.10891	0.036076	4.1215	0.012318	5.23912	2.59916	0.247201	0	10.978	69.1394	12.6112	9.89356	1.75686
CY4 + 700 ppm H2O		0.06	52.7229	0.154638	21.1748	0.287227	0.21587	2.11183	0.035434	4.15709	0.012135	5.25867	2.641	0.16314	0	11.0653	71.0908	9.75961	10.4559	1.63318
CY6 + 0.3 wt.% H2O		0.023	52.7325	0.133993	21.2332	0.29741	0.180439	2.36902	0.035963	4.02538	0.01241	5.19069	2.60712	0.341995	0	10.8399	68.3	17.4	8.2	1.7
CY6 + 0.5 wt.% H2O		0.045	52.7852	0.135048	21.1228	0.308403	0.193803	2.34922	0.035143	4.03179	0.012162	5.15978	2.65577	0.342067	0	10.8689	70.4	14.4	8.8	1.6
CY6 + 0.7 wt.% H2O		0.061	52.8376	0.144815	20.7085	0.359484	0.222674	2.39153	0.037041	4.1069	0.012859	5.41175	2.17611	0.321966	0	11.2688	71.9472	12.0606	8.46857	1.37024

## Sheet: Li - mantle melting
Supplementary Table 5: geochemical modelling of Li abundances in silicate melts produced by partial melting of Coyhaique peridotite xenoliths
non modal-fractional partial melting
Coyhaique peridotite xenoliths - CY6	ol	opx	cpx	bulk
C0Li-peridotite	2.8	1.71	12.4	3.59186
modal proportions	0.697979	0.19715	0.10487	1
partition coefficients D -[McDade et al. 2003]	0.289	0.166	0.227	0.258249
mineral proportions P [Johnson, 1990] - 15 kbar	0.1	0.2	0.68	0.21646
	C0peridotite	F	Cmelt
Li [ppm]	3.59	0.02	13.4857
Li [ppm]		0.04	13.0822
Li [ppm]		0.06	12.6905
Li [ppm]		0.08	12.3104
DMM [Salters & Stracke 2004]	ol	opx	cpx	bulk
C0Li-DMM				0.7
modal proportions	0.57	0.28	0.13	0.98
partition coefficients D -[McDade et al. 2003]	0.289	0.166	0.227	0.24072
mineral proportions P [Johnson, 1990] - 15 kbar	0.1	0.2	0.68	0.21646
	C0DMM	F	Cmelt
Li [ppm]	0.7	0.02	2.81477
Li [ppm]		0.04	2.7245
Li [ppm]		0.06	2.63707
Li [ppm]		0.08	2.55243
PUM MANTLE [McDonough & Sun, 1995]	ol	opx	cpx	bulk
C0Li-PUM				1.6
modal proportions	0.54	0.28	0.18	1
partition coefficients D -[McDade et al. 2003]	0.289	0.166	0.227	0.2434
mineral proportions P [Johnson, 1990] - 15 kbar	0.1	0.2	0.68	0.21646
	C0PUM	F	Cmelt
Li [ppm]	1.6	0.02	6.36519
Li [ppm]		0.04	6.16328
Li [ppm]		0.06	5.96765
Li [ppm]		0.08	5.77818

## Sheet: Li fractional crystallization
Supplementary Table 5: geochemical modelling of Li abundances in silicate melts produced by partial melting of Coyhaique peridotite xenoliths
Fractional crystallization
D	F	CLimagma	CLimagma	CLimagma
0.2	1	13.4857	13.0822	12.6905
	0.9	14.6717	14.2326	13.8065
	0.8	16.1213	15.6389	15.1707
	0.7	17.9389	17.4021	16.881
	0.6	20.2933	19.686	19.0966
	0.5	23.48	22.7773	22.0954
	0.4	28.0689	27.229	26.4137
	0.3	35.3327	34.2754	33.2491
	0.2	48.8708	47.4084	45.9889
	0.1	85.089	82.5428	80.0714
	0.01	536.875	520.81	505.216
D	F	CLimagma	CLimagma	CLimagma
0.2	1	6.36519	6.16328	5.96765
	0.9	6.92496	6.70529	6.49246
	0.8	7.60921	7.36783	7.13397
	0.7	8.46707	8.19848	7.93826
	0.6	9.57835	9.2745	8.98013
	0.5	11.0824	10.7309	10.3903
	0.4	13.2484	12.8281	12.421
	0.3	16.6769	16.1478	15.6353
	0.2	23.0668	22.3351	21.6262
	0.1	40.1617	38.8876	37.6533
	0.01	253.403	245.364	237.577
D	F	CLimagma	CLimagma	CLimagma
0.2	1	2.81477	2.7245	2.63707
	0.9	3.0623	2.9641	2.86898
	0.8	3.36488	3.25697	3.15246
	0.7	3.74424	3.62416	3.50787
	0.6	4.23566	4.09982	3.96827
	0.5	4.90079	4.74362	4.59141
	0.4	5.85861	5.67072	5.48876
	0.3	7.37471	7.13821	6.90916
	0.2	10.2004	9.8733	9.55648
	0.1	17.76	17.1904	16.6388
	0.01	112.058	108.464	104.984
